# Supplementary material for: {4,4′,6,6′-Tetra­chloro-2,2′-[2,2-dimethyl­propane-1,3-diylbis(nitrilo­methanylyl­idene)]}copper(II)
Source: Acta Crystallogr Sect E Struct Rep Online. 2012 Jan 21;68(Pt 2):m182. doi: 10.1107/S160053681200195X (PMC3274908; doi:10.1107/S160053681200195X)
Supplement: Supplementary file 1 [file e-68-0m182-sup1.cif]

##############################################################################
#                                                                            #
# This CIF contains the data in a paper accepted for publication in          #
# Acta Crystallographica Section E. It conforms to the requirements of       #
# Notes for Authors for Acta Crystallographica Section E, and has been       #
# peer reviewed under the auspices of the IUCr Commission on Journals.       #
#                                                                            #
# Full details of the Crystallographic Information File format               #
# are given in the paper "The Crystallographic Information File (CIF):       #
# a New Standard Archive File for Crystallography" by S. R. Hall, F. H.      #
# Allen and I. D. Brown [Acta Cryst. (1991), A47, 655-685].                  #
#                                                                            #
# The current version of the core CIF dictionary is obtainable from          #
# ftp://ftp.iucr.org/pub/cif_core.dic.                                       #
#                                                                            #
# Software is freely available for graphical display of the structure(s)     #
# in this CIF. For information consult the CIF software page                 #
# http://www.iucr.org/resources/cif/software.                                #
#                                                                            #
# This file may be used for bona fide research purposes within the           #
# scientific community so long as proper attribution is given to the journal # 
# article from which it was obtained.                                        #
#                                                                            #
##############################################################################
data_global
_audit_creation_method     'form.cif (version 2.0)'
_journal_data_validation_number     ?
_journal_date_recd_electronic     2012-01-07
_journal_date_accepted     2012-01-16
_journal_name_full     'Acta Crystallographica, Section E'
_journal_year     2012
_journal_volume     68
_journal_issue      2
_journal_page_first     m182
_journal_page_last     m182
_journal_paper_category     QM
_journal_paper_doi     10.1107/S160053681200195X
_journal_coeditor_code     HP2025
_publ_contact_author_name     'Prof. Tahir, Muhammad Nawaz '
_publ_contact_author_address
;
Department of Physics
University of Sargodha
Punjab, Pakistan
;
_publ_contact_author_email     'dmntahir_uos@yahoo.com, hkargar@pnu.ac.ir'
_publ_contact_author_fax     ?
_publ_contact_author_phone     ?
_publ_section_title
;\
{4,4',6,6'-Tetrachloro-2,2'-[2,2-dimethylpropane-1,3-\
diylbis(nitrilomethanylylidene)]}copper(II)
;
loop_
    _publ_author_name
    _publ_author_address
    'Kargar, Hadi'
;
Department of Chemistry,
Payame Noor University,
PO Box 19395-3697 Tehran,
I. R. of IRAN
;
    'Kia, Reza'
;
     X-ray Crystallography Lab.,
     Plasma Physics Research Center,
     Science and Research Branch,
     Islamic Azad University,
     Tehran,
     Iran
     and
      Department of Chemistry,
      Science and Research Branch,
      Islamic Azad University,
      Tehran,
      Iran
;
    'Abbasian, Saeideh'
;
Department of Chemistry,
Payame Noor University,
PO Box 19395-3697 Tehran,
I. R. of IRAN
;
    'Tahir, Muhammad Nawaz'
;
Department of Physics
University of Sargodha
Punjab
Pakistan
;
data_I
_audit_creation_method     SHELXL-97
_chemical_name_systematic
;
{4,4',6,6'-Tetrachloro-2,2'-[2,2-dimethylpropane-1,3-
diylbis(nitrilomethanylylidene)]}copper(II)
;
_chemical_name_common
;
Bis(3,5-dichlorosalicylidene)-2,2-dimethyl-1,3-propane copper(II)
;
_chemical_formula_moiety     'C19 H16 Cl4 Cu N2 O2'
_chemical_formula_sum     'C19 H16 Cl4 Cu N2 O2'
_chemical_formula_iupac     '[Cu (C19 H16 Cl4 N2 O2)]'
_chemical_formula_weight     509.68
_chemical_melting_point     ?
_symmetry_cell_setting     monoclinic
_symmetry_space_group_name_H-M     'P 21/n'
_symmetry_space_group_name_Hall     '-P 2yn'
loop_
    _symmetry_equiv_pos_as_xyz
    'x, y, z'
    '-x+1/2, y+1/2, -z+1/2'
    '-x, -y, -z'
    'x-1/2, -y-1/2, z-1/2'
_cell_length_a     12.4002(10)
_cell_length_b     8.4570(7)
_cell_length_c     20.0316(19)
_cell_angle_alpha     90.00
_cell_angle_beta     97.278(4)
_cell_angle_gamma     90.00
_cell_volume     2083.8(3)
_cell_formula_units_Z     4
_cell_measurement_reflns_used     2540
_cell_measurement_theta_min     2.45
_cell_measurement_theta_max     27.40
_cell_measurement_temperature     291(2)
_exptl_crystal_description     block
_exptl_crystal_colour     'dark-green'
_exptl_crystal_size_max     0.25
_exptl_crystal_size_mid     0.18
_exptl_crystal_size_min     0.09
_exptl_crystal_density_diffrn     1.625
_exptl_crystal_density_meas     ?
_exptl_crystal_density_method     'not measured'
_exptl_crystal_F_000     1028
_exptl_absorpt_coefficient_mu     1.579
_exptl_absorpt_correction_type     multi-scan
_exptl_absorpt_process_details     '(<i>SADABS</i>; Bruker, 2005)'
_exptl_absorpt_correction_T_min     0.6936
_exptl_absorpt_correction_T_max     0.8710
_exptl_special_details
;
;
_diffrn_ambient_temperature     291(2)
_diffrn_radiation_type     MoK\a
_diffrn_radiation_wavelength     0.71073
_diffrn_radiation_source     'fine-focus sealed tube'
_diffrn_radiation_monochromator     graphite
_diffrn_measurement_device_type
;
Bruker SMART APEXII CCD area-detector diffractometer
;
_diffrn_measurement_method     '\f and \w scans'
_diffrn_detector_area_resol_mean     ?
_diffrn_reflns_number     18291
_diffrn_reflns_av_R_equivalents     0.0599
_diffrn_reflns_av_sigmaI/netI     0.0768
_diffrn_reflns_theta_min     2.05
_diffrn_reflns_theta_max     27.90
_diffrn_reflns_theta_full     27.90
_diffrn_measured_fraction_theta_max     0.998
_diffrn_measured_fraction_theta_full     0.998
_diffrn_reflns_limit_h_min     -16
_diffrn_reflns_limit_h_max     14
_diffrn_reflns_limit_k_min     -9
_diffrn_reflns_limit_k_max     11
_diffrn_reflns_limit_l_min     -26
_diffrn_reflns_limit_l_max     26
_diffrn_standards_number     0
_diffrn_standards_interval_count     .
_diffrn_standards_interval_time     .
_diffrn_standards_decay_%     ?
_refine_special_details
;
 Refinement of F^2^ against ALL reflections.  The weighted R-factor wR and
 goodness of fit S are based on F^2^, conventional R-factors R are based
 on F, with F set to zero for negative F^2^. The threshold expression of
 F^2^ > 2sigma(F^2^) is used only for calculating R-factors(gt) etc. and is
 not relevant to the choice of reflections for refinement.  R-factors based
 on F^2^ are statistically about twice as large as those based on F, and R-
 factors based on ALL data will be even larger.
;
_reflns_number_total     4988
_reflns_number_gt     2882
_reflns_threshold_expression     I>2\s(I)
_refine_ls_structure_factor_coef     Fsqd
_refine_ls_matrix_type     full
_refine_ls_R_factor_all     0.1033
_refine_ls_R_factor_gt     0.0469
_refine_ls_wR_factor_gt     0.0873
_refine_ls_wR_factor_ref     0.1053
_refine_ls_goodness_of_fit_ref     1.002
_refine_ls_restrained_S_all     1.002
_refine_ls_number_reflns     4988
_refine_ls_number_parameters     255
_refine_ls_number_restraints     0
_refine_ls_hydrogen_treatment     constr
_refine_ls_weighting_scheme     calc
_refine_ls_weighting_details
                 'calc w=1/[\s^2^(Fo^2^)+(0.0376P)^2^] where P=(Fo^2^+2Fc^2^)/3'
_atom_sites_solution_hydrogens     geom
_atom_sites_solution_primary     direct
_atom_sites_solution_secondary     difmap
_refine_ls_shift/su_max     0.000
_refine_ls_shift/su_mean     0.000
_refine_diff_density_max     0.384
_refine_diff_density_min     -0.358
_refine_ls_extinction_method     none
_refine_ls_extinction_coef     ?
loop_
    _atom_type_symbol
    _atom_type_description
    _atom_type_scat_dispersion_real
    _atom_type_scat_dispersion_imag
    _atom_type_scat_source
    'C' 'C' 0.0033 0.0016
                         'International Tables Vol C Tables 4.2.6.8 and 6.1.1.4'
    'H' 'H' 0.0000 0.0000
                         'International Tables Vol C Tables 4.2.6.8 and 6.1.1.4'
    'N' 'N' 0.0061 0.0033
                         'International Tables Vol C Tables 4.2.6.8 and 6.1.1.4'
    'O' 'O' 0.0106 0.0060
                         'International Tables Vol C Tables 4.2.6.8 and 6.1.1.4'
    'Cl' 'Cl' 0.1484 0.1585
                         'International Tables Vol C Tables 4.2.6.8 and 6.1.1.4'
    'Cu' 'Cu' 0.3201 1.2651
                         'International Tables Vol C Tables 4.2.6.8 and 6.1.1.4'
_computing_data_collection     'APEX2 (Bruker, 2005)'
_computing_cell_refinement     'SAINT (Bruker, 2005)'
_computing_data_reduction     'SAINT (Bruker, 2005)'
_computing_structure_solution     'SHELXTL (Sheldrick, 2008)'
_computing_structure_refinement     'SHELXTL (Sheldrick, 2008)'
_computing_molecular_graphics     'SHELXTL (Sheldrick, 2008)'
_computing_publication_material
                             'SHELXTL (Sheldrick, 2008) and PLATON (Spek, 2009)'
loop_
    _atom_site_type_symbol
    _atom_site_label
    _atom_site_fract_x
    _atom_site_fract_y
    _atom_site_fract_z
    _atom_site_U_iso_or_equiv
    _atom_site_adp_type
    _atom_site_calc_flag
    _atom_site_refinement_flags
    _atom_site_occupancy
    _atom_site_symmetry_multiplicity
    _atom_site_disorder_assembly
    _atom_site_disorder_group
    C C1 0.5462(3) 0.8875(4) 0.14363(17) 0.0370(8) Uani d . 1 1 . .
    C C2 0.6238(3) 0.9020(4) 0.20186(18) 0.0428(9) Uani d . 1 1 . .
    C C3 0.6049(3) 0.9834(4) 0.25795(18) 0.0468(9) Uani d . 1 1 . .
    H H3 0.6577 0.9874 0.2953 0.056 Uiso calc R 1 1 . .
    C C4 0.5058(3) 1.0605(4) 0.25883(18) 0.0486(9) Uani d . 1 1 . .
    C C5 0.4286(3) 1.0532(4) 0.20422(18) 0.0430(9) Uani d . 1 1 . .
    H H5 0.3629 1.1057 0.2051 0.052 Uiso calc R 1 1 . .
    C C6 0.4466(3) 0.9681(4) 0.14670(17) 0.0365(8) Uani d . 1 1 . .
    C C7 0.3634(3) 0.9733(4) 0.08983(17) 0.0398(8) Uani d . 1 1 . .
    H H7 0.3024 1.0343 0.0944 0.048 Uiso calc R 1 1 . .
    C C8 0.2764(3) 0.9331(4) -0.02093(17) 0.0442(9) Uani d . 1 1 . .
    H H8A 0.3077 0.9657 -0.0607 0.053 Uiso calc R 1 1 . .
    H H8B 0.2327 1.0201 -0.0078 0.053 Uiso calc R 1 1 . .
    C C9 0.2022(3) 0.7905(4) -0.03888(18) 0.0414(8) Uani d . 1 1 . .
    C C10 0.1184(3) 0.7758(5) 0.0105(2) 0.0725(13) Uani d . 1 1 . .
    H H10A 0.1548 0.7761 0.0557 0.109 Uiso calc R 1 1 . .
    H H10B 0.0788 0.6788 0.0022 0.109 Uiso calc R 1 1 . .
    H H10C 0.0689 0.8634 0.0045 0.109 Uiso calc R 1 1 . .
    C C11 0.1447(3) 0.8178(5) -0.1105(2) 0.0722(13) Uani d . 1 1 . .
    H H11A 0.0918 0.7361 -0.1217 0.108 Uiso calc R 1 1 . .
    H H11B 0.1973 0.8156 -0.1418 0.108 Uiso calc R 1 1 . .
    H H11C 0.1091 0.9188 -0.1127 0.108 Uiso calc R 1 1 . .
    C C12 0.2678(2) 0.6363(4) -0.03537(18) 0.0436(9) Uani d . 1 1 . .
    H H12A 0.2730 0.5953 0.0101 0.052 Uiso calc R 1 1 . .
    H H12B 0.2283 0.5593 -0.0649 0.052 Uiso calc R 1 1 . .
    C C13 0.4035(3) 0.5747(4) -0.10521(18) 0.0411(9) Uani d . 1 1 . .
    H H13 0.3483 0.5186 -0.1305 0.049 Uiso calc R 1 1 . .
    C C14 0.5102(3) 0.5676(4) -0.12688(18) 0.0394(8) Uani d . 1 1 . .
    C C15 0.5173(3) 0.4938(4) -0.18871(19) 0.0490(10) Uani d . 1 1 . .
    H H15 0.4548 0.4545 -0.2138 0.059 Uiso calc R 1 1 . .
    C C16 0.6153(3) 0.4793(4) -0.21236(18) 0.0505(10) Uani d . 1 1 . .
    C C17 0.7093(3) 0.5351(4) -0.17506(18) 0.0464(9) Uani d . 1 1 . .
    H H17 0.7761 0.5236 -0.1910 0.056 Uiso calc R 1 1 . .
    C C18 0.7030(2) 0.6076(4) -0.11442(17) 0.0374(8) Uani d . 1 1 . .
    C C19 0.6035(2) 0.6294(4) -0.08710(17) 0.0354(8) Uani d . 1 1 . .
    Cl Cl1 0.74867(8) 0.80938(13) 0.20120(6) 0.0735(4) Uani d . 1 1 . .
    Cl Cl2 0.48425(9) 1.16671(15) 0.33020(6) 0.0774(4) Uani d . 1 1 . .
    Cl Cl3 0.62354(9) 0.38486(16) -0.28877(6) 0.0822(4) Uani d . 1 1 . .
    Cl Cl4 0.82198(6) 0.67591(10) -0.06837(5) 0.0476(2) Uani d . 1 1 . .
    Cu Cu1 0.48016(3) 0.76529(5) 0.01057(2) 0.03872(14) Uani d . 1 1 . .
    N N1 0.3649(2) 0.9025(3) 0.03362(14) 0.0384(7) Uani d . 1 1 . .
    N N2 0.37799(19) 0.6517(3) -0.05406(14) 0.0374(7) Uani d . 1 1 . .
    O O1 0.57082(17) 0.8082(3) 0.09215(12) 0.0448(6) Uani d . 1 1 . .
    O O2 0.60372(17) 0.6982(3) -0.02938(12) 0.0431(6) Uani d . 1 1 . .
loop_
    _atom_site_aniso_label
    _atom_site_aniso_U_11
    _atom_site_aniso_U_22
    _atom_site_aniso_U_33
    _atom_site_aniso_U_12
    _atom_site_aniso_U_13
    _atom_site_aniso_U_23
    C1 0.0357(19) 0.035(2) 0.040(2) -0.0035(15) 0.0030(16) 0.0027(16)
    C2 0.0335(19) 0.038(2) 0.055(2) 0.0000(15) -0.0015(17) 0.0029(18)
    C3 0.048(2) 0.045(2) 0.045(2) -0.0118(17) -0.0026(18) 0.0024(18)
    C4 0.050(2) 0.054(2) 0.042(2) -0.0112(19) 0.0095(19) -0.0025(18)
    C5 0.040(2) 0.045(2) 0.045(2) 0.0019(17) 0.0106(18) 0.0005(18)
    C6 0.0335(19) 0.036(2) 0.040(2) -0.0006(15) 0.0041(16) 0.0032(16)
    C7 0.0345(19) 0.037(2) 0.049(2) 0.0021(15) 0.0108(17) 0.0023(17)
    C8 0.046(2) 0.045(2) 0.040(2) 0.0141(17) -0.0017(17) 0.0079(17)
    C9 0.0311(18) 0.047(2) 0.046(2) 0.0060(15) 0.0005(16) 0.0039(17)
    C10 0.044(2) 0.084(3) 0.094(4) 0.007(2) 0.028(2) -0.004(3)
    C11 0.070(3) 0.067(3) 0.070(3) 0.010(2) -0.027(2) -0.001(2)
    C12 0.0301(18) 0.046(2) 0.055(2) -0.0014(16) 0.0085(17) 0.0046(18)
    C13 0.0324(19) 0.036(2) 0.053(2) -0.0017(15) -0.0012(17) 0.0003(17)
    C14 0.0326(19) 0.036(2) 0.049(2) 0.0016(15) 0.0036(17) -0.0009(17)
    C15 0.040(2) 0.051(2) 0.055(3) -0.0033(17) 0.0005(19) -0.0141(19)
    C16 0.044(2) 0.057(2) 0.052(3) -0.0002(18) 0.0116(19) -0.018(2)
    C17 0.039(2) 0.048(2) 0.056(2) 0.0011(17) 0.0177(19) -0.0066(19)
    C18 0.0329(18) 0.0348(19) 0.045(2) -0.0006(14) 0.0066(16) 0.0010(16)
    C19 0.0337(19) 0.0294(18) 0.043(2) 0.0025(14) 0.0034(16) 0.0011(16)
    Cl1 0.0471(6) 0.0767(8) 0.0895(9) 0.0202(5) -0.0185(6) -0.0163(6)
    Cl2 0.0730(8) 0.1044(9) 0.0569(7) -0.0119(7) 0.0172(6) -0.0287(6)
    Cl3 0.0600(7) 0.1171(10) 0.0709(8) -0.0016(6) 0.0130(6) -0.0493(7)
    Cl4 0.0320(5) 0.0540(6) 0.0568(6) -0.0024(4) 0.0058(4) -0.0025(5)
    Cu1 0.0315(2) 0.0416(3) 0.0435(3) 0.00221(18) 0.00652(19) -0.0001(2)
    N1 0.0312(15) 0.0406(17) 0.0418(18) 0.0036(12) -0.0011(13) 0.0022(14)
    N2 0.0293(15) 0.0356(16) 0.0481(18) -0.0012(12) 0.0086(13) 0.0008(14)
    O1 0.0317(13) 0.0533(15) 0.0483(16) 0.0058(11) 0.0006(11) -0.0046(12)
    O2 0.0321(13) 0.0509(15) 0.0469(15) -0.0002(10) 0.0073(11) -0.0083(12)
_geom_special_details
;
 All esds (except the esd in the dihedral angle between two l.s. planes)
 are estimated using the full covariance matrix.  The cell esds are taken
 into account individually in the estimation of esds in distances, angles
 and torsion angles; correlations between esds in cell parameters are only
 used when they are defined by crystal symmetry.  An approximate (isotropic)
 treatment of cell esds is used for estimating esds involving l.s. planes.
;
loop_
    _geom_bond_atom_site_label_1
    _geom_bond_atom_site_label_2
    _geom_bond_site_symmetry_2
    _geom_bond_distance
    _geom_bond_publ_flag
    C1 O1 . 1.299(4) ?
    C1 C6 . 1.418(4) ?
    C1 C2 . 1.420(4) ?
    C2 C3 . 1.362(5) ?
    C2 Cl1 . 1.737(3) ?
    C3 C4 . 1.394(5) ?
    C3 H3 . 0.9300 ?
    C4 C5 . 1.360(5) ?
    C4 Cl2 . 1.737(4) ?
    C5 C6 . 1.400(4) ?
    C5 H5 . 0.9300 ?
    C6 C7 . 1.437(4) ?
    C7 N1 . 1.278(4) ?
    C7 H7 . 0.9300 ?
    C8 N1 . 1.470(4) ?
    C8 C9 . 1.532(4) ?
    C8 H8A . 0.9700 ?
    C8 H8B . 0.9700 ?
    C9 C10 . 1.528(5) ?
    C9 C12 . 1.534(4) ?
    C9 C11 . 1.537(5) ?
    C10 H10A . 0.9600 ?
    C10 H10B . 0.9600 ?
    C10 H10C . 0.9600 ?
    C11 H11A . 0.9600 ?
    C11 H11B . 0.9600 ?
    C11 H11C . 0.9600 ?
    C12 N2 . 1.467(4) ?
    C12 H12A . 0.9700 ?
    C12 H12B . 0.9700 ?
    C13 N2 . 1.287(4) ?
    C13 C14 . 1.444(4) ?
    C13 H13 . 0.9300 ?
    C14 C15 . 1.399(5) ?
    C14 C19 . 1.419(4) ?
    C15 C16 . 1.365(4) ?
    C15 H15 . 0.9300 ?
    C16 C17 . 1.385(5) ?
    C16 Cl3 . 1.741(3) ?
    C17 C18 . 1.372(4) ?
    C17 H17 . 0.9300 ?
    C18 C19 . 1.424(4) ?
    C18 Cl4 . 1.737(3) ?
    C19 O2 . 1.294(4) ?
    Cu1 O1 . 1.898(2) ?
    Cu1 O2 . 1.903(2) ?
    Cu1 N1 . 1.942(3) ?
    Cu1 N2 . 1.947(3) ?
loop_
    _geom_angle_atom_site_label_1
    _geom_angle_atom_site_label_2
    _geom_angle_atom_site_label_3
    _geom_angle_site_symmetry_1
    _geom_angle_site_symmetry_3
    _geom_angle
    _geom_angle_publ_flag
    O1 C1 C6 . . 125.2(3) ?
    O1 C1 C2 . . 119.6(3) ?
    C6 C1 C2 . . 115.2(3) ?
    C3 C2 C1 . . 123.5(3) ?
    C3 C2 Cl1 . . 118.7(3) ?
    C1 C2 Cl1 . . 117.8(3) ?
    C2 C3 C4 . . 119.3(3) ?
    C2 C3 H3 . . 120.3 ?
    C4 C3 H3 . . 120.3 ?
    C5 C4 C3 . . 120.0(3) ?
    C5 C4 Cl2 . . 121.3(3) ?
    C3 C4 Cl2 . . 118.7(3) ?
    C4 C5 C6 . . 121.1(3) ?
    C4 C5 H5 . . 119.5 ?
    C6 C5 H5 . . 119.5 ?
    C5 C6 C1 . . 120.8(3) ?
    C5 C6 C7 . . 117.6(3) ?
    C1 C6 C7 . . 121.5(3) ?
    N1 C7 C6 . . 126.5(3) ?
    N1 C7 H7 . . 116.7 ?
    C6 C7 H7 . . 116.7 ?
    N1 C8 C9 . . 113.9(3) ?
    N1 C8 H8A . . 108.8 ?
    C9 C8 H8A . . 108.8 ?
    N1 C8 H8B . . 108.8 ?
    C9 C8 H8B . . 108.8 ?
    H8A C8 H8B . . 107.7 ?
    C10 C9 C8 . . 110.5(3) ?
    C10 C9 C12 . . 107.6(3) ?
    C8 C9 C12 . . 111.1(3) ?
    C10 C9 C11 . . 110.1(3) ?
    C8 C9 C11 . . 107.1(3) ?
    C12 C9 C11 . . 110.6(3) ?
    C9 C10 H10A . . 109.5 ?
    C9 C10 H10B . . 109.5 ?
    H10A C10 H10B . . 109.5 ?
    C9 C10 H10C . . 109.5 ?
    H10A C10 H10C . . 109.5 ?
    H10B C10 H10C . . 109.5 ?
    C9 C11 H11A . . 109.5 ?
    C9 C11 H11B . . 109.5 ?
    H11A C11 H11B . . 109.5 ?
    C9 C11 H11C . . 109.5 ?
    H11A C11 H11C . . 109.5 ?
    H11B C11 H11C . . 109.5 ?
    N2 C12 C9 . . 114.7(3) ?
    N2 C12 H12A . . 108.6 ?
    C9 C12 H12A . . 108.6 ?
    N2 C12 H12B . . 108.6 ?
    C9 C12 H12B . . 108.6 ?
    H12A C12 H12B . . 107.6 ?
    N2 C13 C14 . . 126.0(3) ?
    N2 C13 H13 . . 117.0 ?
    C14 C13 H13 . . 117.0 ?
    C15 C14 C19 . . 121.5(3) ?
    C15 C14 C13 . . 116.6(3) ?
    C19 C14 C13 . . 121.9(3) ?
    C16 C15 C14 . . 120.4(3) ?
    C16 C15 H15 . . 119.8 ?
    C14 C15 H15 . . 119.8 ?
    C15 C16 C17 . . 120.5(3) ?
    C15 C16 Cl3 . . 120.0(3) ?
    C17 C16 Cl3 . . 119.5(3) ?
    C18 C17 C16 . . 119.4(3) ?
    C18 C17 H17 . . 120.3 ?
    C16 C17 H17 . . 120.3 ?
    C17 C18 C19 . . 123.2(3) ?
    C17 C18 Cl4 . . 118.6(2) ?
    C19 C18 Cl4 . . 118.2(3) ?
    O2 C19 C14 . . 125.2(3) ?
    O2 C19 C18 . . 119.9(3) ?
    C14 C19 C18 . . 114.9(3) ?
    O1 Cu1 O2 . . 89.91(10) ?
    O1 Cu1 N1 . . 93.14(11) ?
    O2 Cu1 N1 . . 159.14(11) ?
    O1 Cu1 N2 . . 158.73(10) ?
    O2 Cu1 N2 . . 93.67(10) ?
    N1 Cu1 N2 . . 90.94(11) ?
    C7 N1 C8 . . 118.7(3) ?
    C7 N1 Cu1 . . 125.7(2) ?
    C8 N1 Cu1 . . 115.6(2) ?
    C13 N2 C12 . . 119.3(3) ?
    C13 N2 Cu1 . . 125.0(2) ?
    C12 N2 Cu1 . . 115.0(2) ?
    C1 O1 Cu1 . . 127.5(2) ?
    C19 O2 Cu1 . . 126.8(2) ?
loop_
    _geom_torsion_atom_site_label_1
    _geom_torsion_atom_site_label_2
    _geom_torsion_atom_site_label_3
    _geom_torsion_atom_site_label_4
    _geom_torsion_site_symmetry_1
    _geom_torsion_site_symmetry_2
    _geom_torsion_site_symmetry_3
    _geom_torsion_site_symmetry_4
    _geom_torsion
    _geom_torsion_publ_flag
    O1 C1 C2 C3 . . . . 179.8(3) ?
    C6 C1 C2 C3 . . . . 1.6(5) ?
    O1 C1 C2 Cl1 . . . . -0.7(4) ?
    C6 C1 C2 Cl1 . . . . -178.9(2) ?
    C1 C2 C3 C4 . . . . -1.5(5) ?
    Cl1 C2 C3 C4 . . . . 179.0(3) ?
    C2 C3 C4 C5 . . . . 0.4(5) ?
    C2 C3 C4 Cl2 . . . . -178.8(3) ?
    C3 C4 C5 C6 . . . . 0.5(5) ?
    Cl2 C4 C5 C6 . . . . 179.7(3) ?
    C4 C5 C6 C1 . . . . -0.3(5) ?
    C4 C5 C6 C7 . . . . -176.7(3) ?
    O1 C1 C6 C5 . . . . -178.7(3) ?
    C2 C1 C6 C5 . . . . -0.6(5) ?
    O1 C1 C6 C7 . . . . -2.5(5) ?
    C2 C1 C6 C7 . . . . 175.6(3) ?
    C5 C6 C7 N1 . . . . -179.3(3) ?
    C1 C6 C7 N1 . . . . 4.3(5) ?
    N1 C8 C9 C10 . . . . 81.1(4) ?
    N1 C8 C9 C12 . . . . -38.1(4) ?
    N1 C8 C9 C11 . . . . -159.0(3) ?
    C10 C9 C12 N2 . . . . -153.9(3) ?
    C8 C9 C12 N2 . . . . -33.0(4) ?
    C11 C9 C12 N2 . . . . 85.8(4) ?
    N2 C13 C14 C15 . . . . -172.0(3) ?
    N2 C13 C14 C19 . . . . 9.1(5) ?
    C19 C14 C15 C16 . . . . 0.1(5) ?
    C13 C14 C15 C16 . . . . -178.7(3) ?
    C14 C15 C16 C17 . . . . 1.0(6) ?
    C14 C15 C16 Cl3 . . . . 179.1(3) ?
    C15 C16 C17 C18 . . . . -1.0(6) ?
    Cl3 C16 C17 C18 . . . . -179.1(3) ?
    C16 C17 C18 C19 . . . . -0.1(5) ?
    C16 C17 C18 Cl4 . . . . 179.7(3) ?
    C15 C14 C19 O2 . . . . -179.6(3) ?
    C13 C14 C19 O2 . . . . -0.8(5) ?
    C15 C14 C19 C18 . . . . -1.1(5) ?
    C13 C14 C19 C18 . . . . 177.7(3) ?
    C17 C18 C19 O2 . . . . 179.7(3) ?
    Cl4 C18 C19 O2 . . . . -0.1(4) ?
    C17 C18 C19 C14 . . . . 1.1(5) ?
    Cl4 C18 C19 C14 . . . . -178.7(2) ?
    C6 C7 N1 C8 . . . . -174.7(3) ?
    C6 C7 N1 Cu1 . . . . 1.0(5) ?
    C9 C8 N1 C7 . . . . -112.5(3) ?
    C9 C8 N1 Cu1 . . . . 71.4(3) ?
    O1 Cu1 N1 C7 . . . . -5.6(3) ?
    O2 Cu1 N1 C7 . . . . -103.6(4) ?
    N2 Cu1 N1 C7 . . . . 153.5(3) ?
    O1 Cu1 N1 C8 . . . . 170.2(2) ?
    O2 Cu1 N1 C8 . . . . 72.2(4) ?
    N2 Cu1 N1 C8 . . . . -30.7(2) ?
    C14 C13 N2 C12 . . . . -174.9(3) ?
    C14 C13 N2 Cu1 . . . . -4.7(5) ?
    C9 C12 N2 C13 . . . . -118.0(3) ?
    C9 C12 N2 Cu1 . . . . 70.9(3) ?
    O1 Cu1 N2 C13 . . . . -103.4(3) ?
    O2 Cu1 N2 C13 . . . . -4.1(3) ?
    N1 Cu1 N2 C13 . . . . 155.5(3) ?
    O1 Cu1 N2 C12 . . . . 67.2(4) ?
    O2 Cu1 N2 C12 . . . . 166.4(2) ?
    N1 Cu1 N2 C12 . . . . -33.9(2) ?
    C6 C1 O1 Cu1 . . . . -4.6(5) ?
    C2 C1 O1 Cu1 . . . . 177.4(2) ?
    O2 Cu1 O1 C1 . . . . 166.7(3) ?
    N1 Cu1 O1 C1 . . . . 7.4(3) ?
    N2 Cu1 O1 C1 . . . . -93.3(4) ?
    C14 C19 O2 Cu1 . . . . -10.9(5) ?
    C18 C19 O2 Cu1 . . . . 170.7(2) ?
    O1 Cu1 O2 C19 . . . . 170.8(3) ?
    N1 Cu1 O2 C19 . . . . -90.6(4) ?
    N2 Cu1 O2 C19 . . . . 11.8(3) ?
loop_
    _geom_hbond_atom_site_label_D
    _geom_hbond_atom_site_label_H
    _geom_hbond_atom_site_label_A
    _geom_hbond_site_symmetry_A
    _geom_hbond_distance_DH
    _geom_hbond_distance_HA
    _geom_hbond_distance_DA
    _geom_hbond_angle_DHA
    _geom_hbond_publ_flag
    C8 H8A O1 3_675 0.97 2.56 3.331(4) 136 y
