# Supplementary material for: {4,4′,6,6′-Tetra­chloro-2,2′-[2,2-dimethyl­propane-1,3-diylbis(nitrilo­methanylyl­idene)]}copper(II)
Source: Acta Crystallogr Sect E Struct Rep Online. 2012 Jan 21;68(Pt 2):m182. doi: 10.1107/S160053681200195X (PMC3274908; doi:10.1107/S160053681200195X)
Supplement: Supplementary file 2 [file e-68-0m182-Isup2.hkl]

# 
# h,k,l, Fc-squared, Fo-squared, sigma(Fo-squared) and status flag 
# 
data_I
_shelx_title ' 1CUCLIR_0m in P2(1)/n' 
_shelx_refln_list_code          4 
_shelx_F_calc_maximum      274.57 
_exptl_crystal_F_000      1028.00 
_reflns_d_resolution_high  0.7594 
 
loop_ 
 _symmetry_equiv_pos_as_xyz 
 'x, y, z' 
 '-x+1/2, y+1/2, -z+1/2' 
 '-x, -y, -z' 
 'x-1/2, -y-1/2, z-1/2' 
 
_cell_length_a    12.4002 
_cell_length_b     8.4570 
_cell_length_c    20.0316 
_cell_angle_alpha  90.000 
_cell_angle_beta   97.278 
_cell_angle_gamma  90.000 
 
_shelx_F_squared_multiplier     1.000 
 
loop_ 
 _refln_index_h 
 _refln_index_k 
 _refln_index_l 
 _refln_F_squared_calc 
 _refln_F_squared_meas 
 _refln_F_squared_sigma 
 _refln_observed_status 
   2   0   0    11069.00    11353.02    252.45 o 
   4   0   0     1236.13     1156.97     37.46 o 
   6   0   0     1374.10     1298.48     48.56 o 
   8   0   0    11477.09    11442.14    277.31 o 
  10   0   0     1205.18     1250.95    131.77 o 
  12   0   0        7.85       -7.52     35.76 o 
  14   0   0      313.04      357.95     90.49 o 
  16   0   0      179.77      124.92     80.08 o 
   1   1   0     1449.05     1487.55     26.57 o 
   2   1   0       46.66       64.29      9.68 o 
   3   1   0     2539.03     2723.60     49.50 o 
   4   1   0     1531.73     1625.52     30.81 o 
   5   1   0     1222.82     1212.67     28.49 o 
   6   1   0      338.60      326.32     19.18 o 
   7   1   0        9.52       10.95     10.22 o 
   8   1   0     4143.27     4217.75     90.16 o 
   9   1   0     1855.20     1910.38     55.27 o 
  10   1   0      867.51      906.14     57.48 o 
  11   1   0        0.24      -20.97     20.97 o 
  12   1   0      823.74      866.79     70.76 o 
  13   1   0       70.58       86.63     43.66 o 
  14   1   0      369.94      296.53    114.11 o 
  15   1   0       13.41       28.40     47.16 o 
  16   1   0       11.77       23.65     47.13 o 
   0   2   0     7369.30     7197.51    166.46 o 
   1   2   0       74.16       56.75      5.95 o 
   2   2   0     1036.80      914.67     19.65 o 
   3   2   0     1938.74     1997.65     52.24 o 
   4   2   0     7298.28     7068.17    127.97 o 
   5   2   0     2867.28     3036.83     56.67 o 
   6   2   0     1761.03     1670.08     37.14 o 
   7   2   0     4395.12     4627.52     93.13 o 
   8   2   0      443.94      410.50     22.85 o 
   9   2   0     1368.62     1212.95     49.67 o 
  10   2   0       11.11      -17.17     18.36 o 
  11   2   0      112.18       91.05     34.46 o 
  12   2   0      413.92      425.07     69.35 o 
  13   2   0       51.03       53.42     38.31 o 
  14   2   0      443.81      528.67     71.74 o 
  15   2   0       72.31       19.34     41.27 o 
   1   3   0     1130.21     1139.79     26.74 o 
   2   3   0     2086.25     2340.78     45.78 o 
   3   3   0     7268.41     7238.94    128.72 o 
   4   3   0     1120.91     1099.34     32.71 o 
   5   3   0     8769.80     8520.72    167.10 o 
   6   3   0     5988.05     5986.59    124.93 o 
   7   3   0      350.22      351.00     22.58 o 
   8   3   0     2898.08     2824.08     72.85 o 
   9   3   0      668.67      749.22     37.97 o 
  10   3   0      114.95       99.85     25.44 o 
  11   3   0      882.92      822.94     51.92 o 
  12   3   0     1260.15     1305.75    125.41 o 
  13   3   0       20.54        3.01     35.41 o 
  14   3   0      290.63      280.97     92.09 o 
  15   3   0       10.75       -2.88     45.65 o 
   0   4   0      480.79      481.56     46.12 o 
   1   4   0       36.78       42.84     10.95 o 
   2   4   0     4765.27     4640.79     83.87 o 
   3   4   0     2676.41     2589.39     50.03 o 
   4   4   0     4887.54     4827.83    101.56 o 
   5   4   0     3324.39     3293.44     75.40 o 
   6   4   0      733.20      705.69     28.87 o 
   7   4   0      603.77      639.88     30.04 o 
   8   4   0       12.50       40.62     14.86 o 
   9   4   0      708.88      710.59     42.80 o 
  10   4   0       96.90      124.95     24.53 o 
  11   4   0      397.87      464.01     39.33 o 
  12   4   0       25.96       26.30     26.98 o 
  13   4   0      229.06      214.98     40.93 o 
  14   4   0        0.46       24.82     76.88 o 
  15   4   0       12.00       92.09     88.89 o 
   1   5   0     1872.08     1833.76     46.40 o 
   2   5   0        0.33       -9.24     10.76 o 
   3   5   0      339.44      325.99     24.74 o 
   4   5   0     2986.54     3089.22     72.25 o 
   5   5   0      786.44      638.39     29.35 o 
   6   5   0      825.54      850.15     34.04 o 
   7   5   0        1.26       -9.12     12.57 o 
   8   5   0     1166.46     1195.57     51.55 o 
   9   5   0        5.37       -2.62     17.51 o 
  10   5   0      745.65      846.64     48.93 o 
  11   5   0      289.88      215.71     62.74 o 
  12   5   0      333.21      303.30    106.51 o 
  13   5   0       11.08      -35.84     44.69 o 
  14   5   0      194.14      163.36    105.70 o 
   0   6   0        7.23       22.32     23.12 o 
   1   6   0      434.23      416.11     24.01 o 
   2   6   0     2217.44     2212.75     60.19 o 
   3   6   0      257.26      245.11     30.74 o 
   4   6   0      600.33      629.51     36.58 o 
   5   6   0       40.42       29.29     18.07 o 
   6   6   0      187.85      218.41     23.66 o 
   7   6   0      652.67      650.45     39.17 o 
   8   6   0      251.38      322.51     33.52 o 
   9   6   0      257.77      238.54     30.90 o 
  10   6   0       94.66      162.61     48.96 o 
  11   6   0      609.95      490.07     88.07 o 
  12   6   0      114.73       57.24     61.65 o 
  13   6   0        1.99      111.54     62.16 o 
   1   7   0      611.22      632.17     46.06 o 
   2   7   0        0.63       -1.40     14.36 o 
   3   7   0      249.41      230.19     28.29 o 
   4   7   0      787.63      859.97     64.87 o 
   5   7   0      226.03      202.29     31.61 o 
   6   7   0       33.83       46.44     24.75 o 
   7   7   0       48.45       66.24     25.06 o 
   8   7   0       65.02      108.66     28.28 o 
   9   7   0      158.54      164.70     48.77 o 
  10   7   0      381.45      367.72     81.08 o 
  11   7   0       88.80       89.77     65.00 o 
  12   7   0       32.19      101.09     65.80 o 
   0   8   0        2.70       32.03     51.25 o 
   1   8   0        2.22       20.48     29.38 o 
   2   8   0      665.70      704.50    104.33 o 
   3   8   0       32.92       36.13     34.90 o 
   4   8   0        4.58       52.96     32.34 o 
   5   8   0       77.77       46.33     44.33 o 
   6   8   0       93.63       87.97     34.89 o 
   7   8   0        1.21       25.00     31.07 o 
   8   8   0      134.00      165.19     63.49 o 
   9   8   0      130.21       60.50    124.12 o 
  10   8   0        9.62      -35.67     51.42 o 
  11   8   0      246.42      356.77     89.84 o 
   1   9   0       91.63       35.91     60.86 o 
   2   9   0       74.35       32.60     49.25 o 
   3   9   0      342.17      320.03     63.16 o 
   4   9   0      150.30      233.10     70.47 o 
   5   9   0        1.08        4.81     34.28 o 
   6   9   0       63.06       53.99     37.38 o 
   7   9   0      136.00      267.32     72.39 o 
   8   9   0      119.04       69.49    162.96 o 
   9   9   0       47.18       34.05     63.41 o 
   0  10   0        1.62      -36.04     64.86 o 
   1  10   0        0.52      -24.03     45.01 o 
   2  10   0      142.23      139.47     56.08 o 
   3  10   0       70.32      119.44     79.68 o 
   4  10   0       94.06       32.48     48.34 o 
   5  10   0      104.98      156.85     58.06 o 
   6  10   0       51.10       -4.00     79.28 o 
   7  10   0        1.03      -42.44     74.47 o 
   1  11   0       41.71       73.91     59.07 o 
   2  11   0       77.34       33.37     58.06 o 
 -15   0   1       88.04       72.07     63.26 o 
 -13   0   1      133.75       -4.00     49.65 o 
 -11   0   1     3368.79     3146.80    124.93 o 
  -9   0   1     3642.14     3774.62    120.70 o 
  -7   0   1     1457.05     1672.26     60.61 o 
  -5   0   1     1791.79     1714.48     49.33 o 
  -3   0   1      403.13      365.14     16.48 o 
   1   0   1    49626.16    47185.94   1185.43 o 
   3   0   1    33729.98    33584.20    736.93 o 
   5   0   1     2510.69     2812.85     76.95 o 
   7   0   1     4248.56     4541.93    123.22 o 
   9   0   1     2860.84     2995.77     96.28 o 
  11   0   1      351.44      317.29     55.41 o 
  13   0   1        5.37      -43.24     43.24 o 
  15   0   1       24.65      -48.05     48.05 o 
 -16   1   1       12.29       -3.13     43.29 o 
 -15   1   1      812.24      773.33     91.23 o 
 -14   1   1       30.21       19.55     74.87 o 
 -13   1   1        6.17       -3.80     34.82 o 
 -12   1   1        0.03       -4.07     26.16 o 
 -11   1   1     1605.68     1549.73     70.76 o 
 -10   1   1        4.15        5.41     17.56 o 
  -9   1   1     3420.68     3390.93     91.94 o 
  -8   1   1      140.80      141.50     17.69 o 
  -7   1   1     1069.77      928.47     33.93 o 
  -6   1   1     1653.51     1775.73     41.82 o 
  -5   1   1       33.42       14.90      7.74 o 
  -4   1   1      435.68      504.21     16.35 o 
  -3   1   1     2730.40     2890.92     44.77 o 
  -2   1   1     3185.34     3332.39     46.61 o 
  -1   1   1      246.60      190.00      7.47 o 
   0   1   1       71.66       44.51      6.25 o 
   1   1   1        3.87       20.12      8.52 o 
   2   1   1     3134.43     3381.56     85.58 o 
   3   1   1    11567.34    11812.30    187.34 o 
   4   1   1      230.41      249.91     13.40 o 
   5   1   1     5077.16     4985.60     92.68 o 
   6   1   1      230.96      221.78     21.01 o 
   7   1   1     1342.41     1283.82     37.13 o 
   8   1   1      421.97      421.48     24.87 o 
   9   1   1     7883.11     7872.57    153.24 o 
  10   1   1     3119.03     2916.77     82.56 o 
  11   1   1     3685.64     3739.25    154.59 o 
  12   1   1      596.31      504.97     55.59 o 
  13   1   1      188.03      253.84     51.64 o 
  14   1   1      278.56      348.25     62.71 o 
  15   1   1      677.49      589.14     79.58 o 
  16   1   1        1.71       -1.19     44.12 o 
 -16   2   1      191.61      155.35     84.08 o 
 -15   2   1      121.00      110.81     61.26 o 
 -14   2   1       37.79      -17.23     39.85 o 
 -13   2   1       31.81      -14.93     33.86 o 
 -12   2   1      160.63      148.61     32.50 o 
 -11   2   1       81.95       47.41     25.21 o 
 -10   2   1      469.42      409.75     36.57 o 
  -9   2   1     1088.84     1078.64     40.76 o 
  -8   2   1      227.98      204.14     33.63 o 
  -7   2   1       19.12       12.71      8.59 o 
  -6   2   1     2027.72     2166.63     50.79 o 
  -5   2   1     2133.94     2036.08     46.05 o 
  -4   2   1     1723.48     1612.91     38.41 o 
  -3   2   1    11740.00    11867.13    171.21 o 
  -2   2   1     9302.24     9368.47    128.88 o 
  -1   2   1     7935.74     8227.88    113.40 o 
   0   2   1     1382.90     1447.39     27.46 o 
   1   2   1     1443.08     1527.35     33.44 o 
   2   2   1     2780.16     2768.08     59.01 o 
   3   2   1    23089.69    23435.36    470.62 o 
   4   2   1      109.93      136.30     13.43 o 
   5   2   1      514.84      622.09     25.83 o 
   6   2   1     1109.28     1136.53     47.43 o 
   7   2   1     2516.26     2466.08     51.21 o 
   8   2   1      377.69      403.83     22.27 o 
   9   2   1      100.40      133.15     16.26 o 
  10   2   1     1843.70     1918.67     78.72 o 
  11   2   1      349.00      330.65     35.31 o 
  12   2   1        3.40       36.24     27.27 o 
  13   2   1      177.23       30.18     49.25 o 
  14   2   1      274.48      284.36     59.29 o 
  15   2   1       43.72       49.96     44.45 o 
 -15   3   1      203.39      157.56    102.10 o 
 -14   3   1        7.52      -30.47     35.43 o 
 -13   3   1     1192.39     1175.27    194.99 o 
 -12   3   1      455.21      449.25     47.27 o 
 -11   3   1     3695.18     3980.75    121.72 o 
 -10   3   1      309.31      344.29     33.81 o 
  -9   3   1     1408.08     1483.20     53.39 o 
  -8   3   1        0.48      -12.87     12.87 o 
  -7   3   1     1173.03     1107.71     40.40 o 
  -6   3   1      826.76      679.05     29.69 o 
  -5   3   1     6885.85     7229.19    132.43 o 
  -4   3   1     3984.73     4080.60     72.91 o 
  -3   3   1     3037.17     3102.07     54.69 o 
  -2   3   1      826.35      760.09     21.15 o 
  -1   3   1      109.57       91.82     10.37 o 
   0   3   1      992.93     1035.74     27.39 o 
   1   3   1      206.54      219.79     20.84 o 
   2   3   1     1374.82     1376.13     29.10 o 
   3   3   1        3.31       -9.60      9.60 o 
   4   3   1       41.72       52.25      9.14 o 
   5   3   1      175.95      238.74     15.63 o 
   6   3   1       79.74       65.50     19.04 o 
   7   3   1     6243.07     6030.76    128.16 o 
   8   3   1      782.13      724.60     34.09 o 
   9   3   1      700.30      722.65     36.59 o 
  10   3   1        0.01       -7.09     18.70 o 
  11   3   1      590.17      604.58     44.82 o 
  12   3   1      251.20      269.55     38.26 o 
  13   3   1       16.23      -27.13     35.09 o 
  14   3   1      525.24      576.82     72.23 o 
  15   3   1      242.74      209.01     94.49 o 
 -15   4   1       23.24       67.27     81.68 o 
 -14   4   1       22.84       17.62     76.88 o 
 -13   4   1       49.39       58.48     35.25 o 
 -12   4   1     1050.57     1063.23    158.93 o 
 -11   4   1      220.15      256.92     32.33 o 
 -10   4   1       15.90       19.68     20.79 o 
  -9   4   1       19.32       17.73     18.01 o 
  -8   4   1       53.94       40.86     19.58 o 
  -7   4   1      650.92      735.35     40.20 o 
  -6   4   1     1138.99     1080.52     38.56 o 
  -5   4   1     1549.42     1417.15     42.99 o 
  -4   4   1     4708.67     4901.88     81.93 o 
  -3   4   1     6066.31     6130.54    113.56 o 
  -2   4   1     6451.34     6457.57    122.03 o 
  -1   4   1     5439.69     5137.30     98.36 o 
   0   4   1      320.24      291.28     20.82 o 
   1   4   1     2699.31     2621.51     63.02 o 
   2   4   1       65.33       53.42     12.81 o 
   3   4   1     5935.90     6146.85    135.23 o 
   4   4   1     2695.29     2851.73     70.83 o 
   5   4   1     5821.08     5722.89    107.78 o 
   6   4   1      592.19      555.09     23.91 o 
   7   4   1     2096.38     2190.96     58.04 o 
   8   4   1        6.91        8.82     12.12 o 
   9   4   1       33.23       57.35     21.27 o 
  10   4   1      863.49      885.29     70.19 o 
  11   4   1       90.11       60.52     25.07 o 
  12   4   1       12.04       44.67     27.36 o 
  13   4   1        0.13      -30.43     60.06 o 
  14   4   1      484.39      490.89    132.13 o 
  15   4   1       16.39       97.70     87.29 o 
 -14   5   1      256.08      168.17    106.51 o 
 -13   5   1      316.10      333.13    109.71 o 
 -12   5   1        2.05       -0.75     91.29 o 
 -11   5   1       94.19      115.07     30.07 o 
 -10   5   1        1.35      -10.49     19.37 o 
  -9   5   1      552.09      573.42     40.61 o 
  -8   5   1       30.84       20.41     22.22 o 
  -7   5   1     1495.28     1380.89     51.07 o 
  -6   5   1       35.64       21.13     11.53 o 
  -5   5   1      260.14      265.25     22.93 o 
  -4   5   1     2385.24     2217.43     66.20 o 
  -3   5   1     1395.65     1347.66     42.21 o 
  -2   5   1        1.71        0.41     10.30 o 
  -1   5   1     1285.35     1281.43     52.50 o 
   0   5   1      528.12      561.48     32.06 o 
   1   5   1      797.37      838.64     32.66 o 
   2   5   1     1555.48     1576.87     46.17 o 
   3   5   1      173.54      173.52     16.11 o 
   4   5   1      729.10      700.09     28.39 o 
   5   5   1      315.81      329.37     20.75 o 
   6   5   1       12.30       14.31     11.27 o 
   7   5   1      782.06      775.41     31.36 o 
   8   5   1      633.24      662.10     59.29 o 
   9   5   1       14.63        4.47     23.97 o 
  10   5   1      110.38      160.51     35.88 o 
  11   5   1      721.26      697.33    135.11 o 
  12   5   1       20.00        1.72     51.13 o 
  13   5   1      470.67      442.42    120.12 o 
  14   5   1        0.10      -28.83     85.68 o 
 -13   6   1        1.59      -11.21     84.08 o 
 -12   6   1       76.45        7.47     68.07 o 
 -11   6   1      334.89      394.71     81.64 o 
 -10   6   1      248.22      311.95     68.62 o 
  -9   6   1        0.23        4.55     17.49 o 
  -8   6   1      583.38      585.27     46.15 o 
  -7   6   1     1247.07     1256.90     67.23 o 
  -6   6   1       43.21       47.71     17.55 o 
  -5   6   1     2128.14     2075.89     79.96 o 
  -4   6   1      542.51      528.74     29.03 o 
  -3   6   1     1140.26     1161.19     43.69 o 
  -2   6   1      308.50      323.52     38.38 o 
  -1   6   1     2268.06     2365.65    107.05 o 
   0   6   1      334.28      321.00     29.22 o 
   1   6   1     3058.27     2829.75     70.21 o 
   2   6   1      139.18      159.90     27.60 o 
   3   6   1      165.14      137.92     16.85 o 
   4   6   1      205.22      221.12     24.20 o 
   5   6   1     3445.66     3588.18     88.67 o 
   6   6   1      419.85      461.13     41.71 o 
   7   6   1       11.66        8.64     16.40 o 
   8   6   1       27.14      -21.57     29.33 o 
   9   6   1       29.44       32.46     36.18 o 
  10   6   1      696.61      605.46     72.99 o 
  11   6   1        5.63      -13.85     59.66 o 
  12   6   1        1.75       47.38     56.86 o 
  13   6   1        0.50        3.45     58.02 o 
 -12   7   1       75.83      125.88     71.49 o 
 -11   7   1        2.00      -16.49     51.22 o 
 -10   7   1       45.66       82.87     58.49 o 
  -9   7   1      248.92      267.19     92.42 o 
  -8   7   1      226.19      165.88     51.90 o 
  -7   7   1      564.33      554.07     72.70 o 
  -6   7   1      261.51      268.09     35.13 o 
  -5   7   1      187.33      171.33     30.43 o 
  -4   7   1      138.10      147.93     27.42 o 
  -3   7   1      232.88      227.93     29.16 o 
  -2   7   1        9.82       15.34     14.24 o 
  -1   7   1      459.46      496.18     56.17 o 
   0   7   1     2037.33     1949.08     81.34 o 
   1   7   1       55.15       56.96     23.79 o 
   2   7   1      285.19      300.46     28.28 o 
   3   7   1      115.07       81.89     23.07 o 
   4   7   1      760.88      794.31     50.85 o 
   5   7   1       63.53       44.68     22.37 o 
   6   7   1       30.33       19.94     22.43 o 
   7   7   1      154.86      170.17     28.94 o 
   8   7   1      113.20      118.34     65.73 o 
   9   7   1        2.18      -35.93     35.93 o 
  10   7   1        0.37      -27.63     49.83 o 
  11   7   1       97.33      -41.05     83.68 o 
  12   7   1       10.23       68.61     65.50 o 
 -11   8   1        1.93      -21.74     61.73 o 
 -10   8   1       94.94      139.93     67.60 o 
  -9   8   1       46.00       93.74     60.16 o 
  -8   8   1      274.56      237.19     76.88 o 
  -7   8   1      569.68      566.14     59.20 o 
  -6   8   1       28.09       26.61     33.33 o 
  -5   8   1      439.14      497.97     57.04 o 
  -4   8   1       33.67       -6.63     30.49 o 
  -3   8   1      100.29      138.75     38.75 o 
  -2   8   1      331.18      259.40     44.41 o 
  -1   8   1      189.23      165.99     40.84 o 
   0   8   1       19.30       17.35     56.06 o 
   1   8   1      947.41      894.93     69.53 o 
   2   8   1        0.09      -27.33     27.33 o 
   3   8   1        2.12       -0.52     29.28 o 
   4   8   1       28.41       -1.45     32.05 o 
   5   8   1      715.73      708.61     62.90 o 
   6   8   1       13.60      -12.41     28.04 o 
   7   8   1        0.59       44.10     52.58 o 
   8   8   1       50.48        8.68     56.49 o 
   9   8   1       36.43        2.10     55.48 o 
  10   8   1       42.59      112.82     65.80 o 
  11   8   1        0.87      -33.39     58.37 o 
  -9   9   1      103.77       97.92     68.49 o 
  -8   9   1       19.01       11.04     60.29 o 
  -7   9   1      171.25      228.30     80.88 o 
  -6   9   1      388.55      371.74     54.88 o 
  -5   9   1       31.83       45.13     37.63 o 
  -4   9   1      104.22       80.21     48.21 o 
  -3   9   1      199.55      152.47     54.80 o 
  -2   9   1      982.39     1064.74    100.31 o 
  -1   9   1      162.98      270.00    145.74 o 
   0   9   1      733.51      643.44     80.40 o 
   1   9   1       11.23      -22.40     57.26 o 
   2   9   1        3.46      -19.77     39.24 o 
   3   9   1        0.88       -6.32     55.65 o 
   4   9   1       29.50       53.23     39.16 o 
   5   9   1      103.38      100.85     37.94 o 
   6   9   1      301.85      413.58     83.60 o 
   7   9   1       44.09       -8.97     55.91 o 
   8   9   1       64.70      115.94     64.42 o 
   9   9   1       81.78      -29.84     58.94 o 
  -7  10   1       21.11      -59.26     68.87 o 
  -6  10   1        9.61       32.83     83.28 o 
  -5  10   1        6.47      -45.65     45.82 o 
  -4  10   1       13.71       21.53     47.28 o 
  -3  10   1       13.07        2.96     49.65 o 
  -2  10   1      267.96      210.87     60.63 o 
  -1  10   1        8.14       41.87     48.39 o 
   0  10   1        6.29      -41.78     44.45 o 
   1  10   1      124.57      178.93     57.55 o 
   2  10   1       65.65       14.12     45.35 o 
   3  10   1       69.21      171.61     57.71 o 
   4  10   1        3.35       12.95     78.48 o 
   5  10   1      166.80      225.02     99.30 o 
   6  10   1       14.04       27.23     80.08 o 
  -2  11   1       61.23       73.83     61.34 o 
  -1  11   1       37.27      112.49     90.49 o 
   0  11   1       88.90      145.62     75.67 o 
   1  11   1      151.58      203.60     68.02 o 
   2  11   1       90.68       58.58     56.89 o 
 -16   0   2      690.48      484.48    108.11 o 
 -14   0   2       24.91      -47.25     52.05 o 
 -12   0   2       13.01       17.06     38.06 o 
 -10   0   2       80.31       50.92     26.87 o 
  -8   0   2       74.80       71.41     20.12 o 
  -6   0   2     3906.47     3333.15     93.74 o 
  -4   0   2      680.85      537.80     42.68 o 
  -2   0   2      166.61      188.92     10.83 o 
   0   0   2     6527.27     6046.46    157.19 o 
   2   0   2       74.58       75.27     10.00 o 
   4   0   2       19.28       -9.15     10.80 o 
   6   0   2     4188.60     4508.41    135.43 o 
   8   0   2      794.56      930.73     49.72 o 
  10   0   2     1889.12     1808.97     90.21 o 
  12   0   2       36.67        8.81     46.45 o 
  14   0   2       19.95       18.42     58.46 o 
 -16   1   2      111.23       86.24     54.64 o 
 -15   1   2       14.72      -10.41     44.99 o 
 -14   1   2     1374.90     1335.10    110.98 o 
 -13   1   2       92.94      104.79     72.47 o 
 -12   1   2     1108.14     1265.90     67.45 o 
 -11   1   2        5.46       -8.33     20.44 o 
 -10   1   2      128.62      111.62     21.02 o 
  -9   1   2       72.73       81.78     16.81 o 
  -8   1   2     9237.24     9473.88    177.86 o 
  -7   1   2     2267.25     2299.23     55.88 o 
  -6   1   2     5026.05     4789.56     88.97 o 
  -5   1   2     2333.82     2362.58     43.92 o 
  -4   1   2     9687.98     9304.47    125.71 o 
  -3   1   2     9979.95    10369.31    136.88 o 
  -2   1   2     8976.56     9102.51    119.40 o 
  -1   1   2      678.45      684.02     13.75 o 
   0   1   2      693.67      684.53     14.97 o 
   1   1   2     2543.75     2668.58     48.87 o 
   2   1   2     7094.59     7087.99    133.35 o 
   3   1   2       14.59       15.24      7.76 o 
   4   1   2     7493.73     7954.66    141.02 o 
   5   1   2      125.64      132.60     13.38 o 
   6   1   2    10602.78    10523.48    201.86 o 
   7   1   2      137.82      114.90     20.00 o 
   8   1   2     2280.83     2316.90     58.06 o 
   9   1   2        6.15       -8.65     14.84 o 
  10   1   2     3468.02     3508.42    109.01 o 
  11   1   2      324.42      293.44     34.09 o 
  12   1   2      397.61      450.40     52.78 o 
  13   1   2      245.79      166.99     47.86 o 
  14   1   2      452.04      482.40     73.67 o 
  15   1   2        1.68      -39.08     39.92 o 
 -16   2   2        8.49       -6.96     41.17 o 
 -15   2   2        0.52      -25.15     40.79 o 
 -14   2   2      116.53      174.30     50.02 o 
 -13   2   2       62.81       76.96     40.77 o 
 -12   2   2       76.27      123.09     31.12 o 
 -11   2   2        5.44       -4.57     21.26 o 
 -10   2   2     1305.92     1287.36     62.85 o 
  -9   2   2     4189.90     4150.35     91.76 o 
  -8   2   2      630.69      600.97     29.35 o 
  -7   2   2       59.95       49.78     13.80 o 
  -6   2   2     7482.73     7727.27    143.21 o 
  -5   2   2     1940.05     2058.07     41.38 o 
  -4   2   2       39.17       31.06      7.34 o 
  -3   2   2     4250.33     4479.54     64.26 o 
  -2   2   2    36172.37    36911.38    468.42 o 
  -1   2   2    75390.79    77897.30   1023.60 o 
   0   2   2    42115.02    42887.48    593.87 o 
   1   2   2      608.60      634.23     19.16 o 
   2   2   2     8470.43     8511.10    202.59 o 
   3   2   2      893.27      955.71     54.79 o 
   4   2   2       13.59       12.81     18.25 o 
   5   2   2        2.03       11.39      9.89 o 
   6   2   2     1011.98      958.85     35.76 o 
   7   2   2      636.99      636.13     32.29 o 
   8   2   2       10.08       -0.73     12.90 o 
   9   2   2       89.92      106.06     19.40 o 
  10   2   2     2153.84     2160.08     81.31 o 
  11   2   2      662.98      578.64     62.58 o 
  12   2   2        7.96       39.48     30.00 o 
  13   2   2      196.07      141.77     47.10 o 
  14   2   2       12.71       59.80     41.64 o 
  15   2   2      211.06      230.29     56.38 o 
 -15   3   2       84.50      123.80     48.11 o 
 -14   3   2      543.90      534.97     72.72 o 
 -13   3   2      187.53      187.10     53.30 o 
 -12   3   2     1464.89     1608.83     83.22 o 
 -11   3   2        1.49      -18.62     21.39 o 
 -10   3   2     2099.17     2392.67     83.59 o 
  -9   3   2     1063.65      982.37     38.11 o 
  -8   3   2     4323.90     4500.96     94.50 o 
  -7   3   2      816.28      775.79     30.27 o 
  -6   3   2      636.91      598.40     28.15 o 
  -5   3   2      874.37      911.74     29.93 o 
  -4   3   2     2832.66     2973.73     57.54 o 
  -3   3   2      660.45      712.02     19.84 o 
  -2   3   2      752.41      883.02     21.89 o 
  -1   3   2     6025.74     6196.86     89.34 o 
   0   3   2     3337.99     3384.63     55.63 o 
   1   3   2     5685.95     5996.53    109.32 o 
   2   3   2      254.65      283.66     20.87 o 
   3   3   2      269.75      248.01     22.26 o 
   4   3   2      246.84      219.34     39.24 o 
   5   3   2       52.06       86.18     22.05 o 
   6   3   2     3215.83     3074.17     75.95 o 
   7   3   2      223.32      180.64     21.82 o 
   8   3   2     1418.35     1372.13     46.35 o 
   9   3   2      472.52      478.18     30.05 o 
  10   3   2      173.21      184.27     27.74 o 
  11   3   2      861.78      829.16     51.49 o 
  12   3   2      492.65      615.01     51.11 o 
  13   3   2       69.27        8.00     34.83 o 
  14   3   2      368.81      405.33     66.87 o 
  15   3   2       51.85       -3.20     76.88 o 
 -15   4   2        0.90       -4.00     76.08 o 
 -14   4   2        3.45       49.38     40.11 o 
 -13   4   2     1258.55     1237.53     86.23 o 
 -12   4   2      113.75      147.10     34.61 o 
 -11   4   2        3.83      -19.74     20.77 o 
 -10   4   2       10.63        7.14     20.50 o 
  -9   4   2      385.17      409.48     34.41 o 
  -8   4   2       88.64       84.02     17.46 o 
  -7   4   2      455.14      501.06     28.53 o 
  -6   4   2     1633.18     1596.80     42.88 o 
  -5   4   2      282.09      290.43     17.89 o 
  -4   4   2      463.17      439.11     21.54 o 
  -3   4   2       34.49       26.98      9.11 o 
  -2   4   2     1267.92     1125.10     39.01 o 
  -1   4   2     1595.04     1570.34     35.81 o 
   0   4   2     2431.02     2338.08     59.66 o 
   1   4   2      877.44      889.53     33.49 o 
   2   4   2    12446.51    12425.06    257.59 o 
   3   4   2     3671.57     3409.60     91.31 o 
   4   4   2     3031.27     2963.97     72.57 o 
   5   4   2     1566.12     1622.32     86.47 o 
   6   4   2     2200.01     2329.28     94.11 o 
   7   4   2      693.92      744.67     50.07 o 
   8   4   2     1602.60     1590.72    133.38 o 
   9   4   2       11.03       32.24     15.99 o 
  10   4   2      463.65      460.02     38.72 o 
  11   4   2      192.20      234.03     50.39 o 
  12   4   2        0.67       16.52     37.03 o 
  13   4   2      414.34      638.23    130.53 o 
  14   4   2        6.50      157.76     88.09 o 
 -14   5   2       45.81      -12.81     84.88 o 
 -13   5   2      152.66      153.07     66.07 o 
 -12   5   2       14.82      -28.25     28.25 o 
 -11   5   2       33.26       13.75     25.96 o 
 -10   5   2      436.01      521.29     40.72 o 
  -9   5   2       99.95       48.74     25.50 o 
  -8   5   2       96.89       90.59     20.91 o 
  -7   5   2        5.91      -14.05     14.05 o 
  -6   5   2     1151.49     1076.87     41.08 o 
  -5   5   2     1332.49     1274.45     35.68 o 
  -4   5   2        3.52      -10.83     10.83 o 
  -3   5   2      986.40      970.14     39.51 o 
  -2   5   2        1.33       -5.46      7.84 o 
  -1   5   2     2816.60     2761.45     60.15 o 
   0   5   2       71.55       70.50     15.99 o 
   1   5   2      280.79      289.61     24.28 o 
   2   5   2      765.95      787.26     46.93 o 
   3   5   2     1298.51     1302.43     52.43 o 
   4   5   2     3621.33     3414.61     98.98 o 
   5   5   2     1316.66     1274.57     41.90 o 
   6   5   2      158.54      127.89     25.59 o 
   7   5   2      233.91      167.98     34.85 o 
   8   5   2      196.91      159.75     32.21 o 
   9   5   2       55.89      119.92     31.25 o 
  10   5   2      996.37     1043.21     83.45 o 
  11   5   2      379.24      362.32    127.33 o 
  12   5   2      204.16      102.30     53.76 o 
  13   5   2       76.44      -24.82     75.27 o 
  14   5   2      403.93      261.86    103.30 o 
 -13   6   2      455.18      689.51    196.59 o 
 -12   6   2       60.38       82.72     63.72 o 
 -11   6   2       45.09      -45.45     45.45 o 
 -10   6   2      117.87       60.97     27.57 o 
  -9   6   2      104.14      100.92     33.17 o 
  -8   6   2      220.38      255.29     29.34 o 
  -7   6   2        3.08       26.18     17.84 o 
  -6   6   2       41.11       34.16     24.08 o 
  -5   6   2      683.32      649.90     46.09 o 
  -4   6   2     3532.62     3071.33    129.18 o 
  -3   6   2       57.00       37.59     15.60 o 
  -2   6   2     1209.72     1212.75     46.31 o 
  -1   6   2      770.43      766.73     43.26 o 
   0   6   2     1688.61     1815.34     62.14 o 
   1   6   2      639.22      562.14     47.57 o 
   2   6   2     1679.67     1765.39     59.77 o 
   3   6   2      341.01      359.04     29.35 o 
   4   6   2     1510.05     1425.33     58.21 o 
   5   6   2      304.00      293.80     20.45 o 
   6   6   2      696.15      728.36     62.18 o 
   7   6   2       18.84       43.44     23.13 o 
   8   6   2     1337.71     1491.83    100.87 o 
   9   6   2      185.09      209.63     47.15 o 
  10   6   2       25.12       94.49     52.09 o 
  11   6   2      117.19       94.30     76.48 o 
  12   6   2       72.89       13.73     55.41 o 
  13   6   2       48.81      134.28     66.81 o 
 -12   7   2       28.08       53.59     67.67 o 
 -11   7   2       10.93        9.72     54.46 o 
 -10   7   2      529.71      600.26    144.88 o 
  -9   7   2       77.94      125.54     33.25 o 
  -8   7   2       23.03      -15.48     25.35 o 
  -7   7   2       23.28      -17.33     25.03 o 
  -6   7   2      823.03      752.13     56.29 o 
  -5   7   2      217.33      241.24     34.05 o 
  -4   7   2      277.65      266.95     36.41 o 
  -3   7   2      136.43      140.52     28.32 o 
  -2   7   2       37.48        9.53     14.65 o 
  -1   7   2      405.30      423.44     40.83 o 
   0   7   2        0.74      -19.68     19.68 o 
   1   7   2       85.91       74.73     17.32 o 
   2   7   2       22.43       39.41     18.41 o 
   3   7   2      826.89      766.80     47.95 o 
   4   7   2      868.84      677.09     54.56 o 
   5   7   2      164.06      193.75     29.64 o 
   6   7   2       34.62       39.99     21.71 o 
   7   7   2      134.09       87.65     41.00 o 
   8   7   2      506.33      557.15     78.10 o 
   9   7   2        2.23       14.18     35.43 o 
  10   7   2      299.44      137.76     61.99 o 
  11   7   2        3.00      -52.83     52.83 o 
  12   7   2       25.35        8.06     61.12 o 
 -11   8   2      297.57      295.90     82.89 o 
 -10   8   2        0.72       10.86     59.58 o 
  -9   8   2      255.04      170.66     67.02 o 
  -8   8   2      251.15      236.91     46.17 o 
  -7   8   2        0.96        4.99     34.68 o 
  -6   8   2        3.31       -2.62     30.28 o 
  -5   8   2      180.29       94.17     43.30 o 
  -4   8   2     1069.81     1068.55     78.94 o 
  -3   8   2        0.48      -17.01     32.13 o 
  -2   8   2       80.62      111.18     58.48 o 
  -1   8   2      278.83      334.83     57.72 o 
   0   8   2      187.46      227.75     59.16 o 
   1   8   2       36.11       13.02     30.03 o 
   2   8   2      773.59      784.83    104.96 o 
   3   8   2      123.81       75.35     34.09 o 
   4   8   2      681.04      630.48     58.93 o 
   5   8   2       38.94       21.52     30.29 o 
   6   8   2       68.03       85.98     32.98 o 
   7   8   2       33.10      -31.74     53.65 o 
   8   8   2      138.76      205.02     90.89 o 
   9   8   2      189.50       85.61     62.45 o 
  10   8   2       85.95       99.89     67.50 o 
  11   8   2       65.84       70.03     66.89 o 
  -9   9   2        2.50      -33.14     70.07 o 
  -8   9   2        1.14      -34.94     57.23 o 
  -7   9   2      141.12      119.35     44.50 o 
  -6   9   2      279.10      210.28     50.25 o 
  -5   9   2      118.34      118.57     99.70 o 
  -4   9   2       44.19      -24.01     50.85 o 
  -3   9   2      929.94      933.02     96.33 o 
  -2   9   2       92.15      146.29     49.79 o 
  -1   9   2      274.54      331.27     63.92 o 
   0   9   2       33.76        1.62     39.89 o 
   1   9   2      373.93      582.99    265.46 o 
   2   9   2       12.34        0.05     40.19 o 
   3   9   2      346.69      411.81     62.36 o 
   4   9   2       50.02      -22.82     42.37 o 
   5   9   2        1.84      -31.74     31.74 o 
   6   9   2        2.27       -1.97     51.22 o 
   7   9   2      423.64      349.25     81.89 o 
   8   9   2       42.66       45.88     60.52 o 
   9   9   2       57.12       79.56     70.01 o 
  -7  10   2        4.09      102.50     88.89 o 
  -6  10   2        0.75       74.56     53.57 o 
  -5  10   2       54.03       32.83     49.58 o 
  -4  10   2        2.53       22.40     45.03 o 
  -3  10   2       33.15       10.46     66.87 o 
  -2  10   2       14.70        6.03     48.39 o 
  -1  10   2        3.90       13.80     48.04 o 
   0  10   2      105.18      135.27     54.38 o 
   1  10   2       35.24       29.55     85.68 o 
   2  10   2       37.75       19.83     53.25 o 
   3  10   2      400.74      387.32     69.22 o 
   4  10   2      171.45      137.49     52.38 o 
   5  10   2        7.30       10.41     68.87 o 
   6  10   2       25.03       40.04     76.88 o 
  -2  11   2        0.19      -23.35     47.72 o 
  -1  11   2        1.02       67.33     66.87 o 
   0  11   2       56.47       51.32     53.89 o 
   1  11   2      113.05      108.00     61.71 o 
 -15   0   3       18.05      107.31     67.27 o 
 -13   0   3      574.51      490.08     94.49 o 
 -11   0   3        1.80      -24.64     24.64 o 
  -9   0   3     2253.61     2512.20     99.70 o 
  -7   0   3     3218.76     3366.40     98.08 o 
  -5   0   3     4281.90     4090.66     97.20 o 
  -3   0   3    21591.23    21650.96    393.34 o 
  -1   0   3     3133.80     3064.63     67.40 o 
   1   0   3    17088.12    16864.33    333.49 o 
   3   0   3     1006.46      784.34     30.47 o 
   5   0   3     1350.97     1249.55     88.97 o 
   7   0   3    12819.88    13583.85    366.91 o 
   9   0   3     3543.97     3385.20    112.69 o 
  11   0   3        1.39        0.97     57.66 o 
  13   0   3     1231.72     1118.71    136.13 o 
  15   0   3      342.73      353.15     94.49 o 
 -16   1   3       12.63       25.44     46.51 o 
 -15   1   3      155.69      140.94     80.88 o 
 -14   1   3      254.88      314.37     62.55 o 
 -13   1   3      308.56      260.72     54.07 o 
 -12   1   3       31.07       26.19     24.63 o 
 -11   1   3     2429.71     2459.63     87.79 o 
 -10   1   3      142.35      131.62     21.91 o 
  -9   1   3      260.26      237.77     21.94 o 
  -8   1   3        0.03      -11.56     11.56 o 
  -7   1   3       18.86        7.18     10.29 o 
  -6   1   3    11621.59    12829.67    191.25 o 
  -5   1   3    18751.56    19412.57    279.14 o 
  -4   1   3     8250.49     8661.26    118.25 o 
  -3   1   3      195.78      190.85      9.72 o 
  -2   1   3     8281.79     8280.88    110.05 o 
  -1   1   3    20505.29    21049.04    294.38 o 
   0   1   3      609.90      613.46     15.72 o 
   1   1   3     7916.01     7848.15    126.77 o 
   2   1   3    18019.37    18165.62    305.06 o 
   3   1   3      427.29      419.20     18.94 o 
   4   1   3     1361.40     1439.95     36.89 o 
   5   1   3       14.50       16.02      6.23 o 
   6   1   3       27.45       24.93     10.10 o 
   7   1   3       19.46       17.04     12.24 o 
   8   1   3      417.95      457.83     29.44 o 
   9   1   3    10972.98    11377.61    226.64 o 
  10   1   3     2031.06     2054.27     77.17 o 
  11   1   3       74.41      119.72     36.56 o 
  12   1   3       73.18       55.84     32.46 o 
  13   1   3       59.19       87.48     67.27 o 
  14   1   3       23.41      -22.87     54.05 o 
  15   1   3       28.61      -16.93     41.48 o 
 -16   2   3       54.72        2.69     44.74 o 
 -15   2   3        1.74       33.62     42.90 o 
 -14   2   3        6.78      -22.99     36.52 o 
 -13   2   3      609.98      659.45    109.71 o 
 -12   2   3       40.45       -5.11     24.82 o 
 -11   2   3       74.91       73.80     24.34 o 
 -10   2   3      152.94      106.78     21.46 o 
  -9   2   3      616.08      571.34     30.75 o 
  -8   2   3        1.84      -11.28     11.28 o 
  -7   2   3     1664.37     1688.37     47.48 o 
  -6   2   3       20.64        5.70      9.34 o 
  -5   2   3     2469.86     2398.34     47.93 o 
  -4   2   3     1060.80     1077.43     25.86 o 
  -3   2   3    27033.78    27420.10    351.88 o 
  -2   2   3     1334.62     1533.15     28.38 o 
  -1   2   3    19967.50    20239.55    284.96 o 
   0   2   3    31387.31    32302.17    474.14 o 
   1   2   3    36548.34    35740.04    594.71 o 
   2   2   3     1925.13     1929.70     44.90 o 
   3   2   3     8529.40     8019.81    226.23 o 
   4   2   3     7659.66     7771.31    222.98 o 
   5   2   3     5590.67     5371.83    133.42 o 
   6   2   3      688.23      724.19     34.27 o 
   7   2   3     2151.34     2030.23     93.85 o 
   8   2   3       32.12        3.32     16.03 o 
   9   2   3      711.99      735.81     67.12 o 
  10   2   3      624.41      548.68     40.67 o 
  11   2   3       72.47       51.11     42.94 o 
  12   2   3        8.83       27.49     31.03 o 
  13   2   3      441.63      477.19     63.42 o 
  14   2   3       47.09       10.51     46.45 o 
  15   2   3       90.65       89.00     48.00 o 
 -15   3   3      120.51      129.17     50.05 o 
 -14   3   3      154.26      116.87     46.07 o 
 -13   3   3      464.55      542.94     59.15 o 
 -12   3   3       55.80       35.47     27.86 o 
 -11   3   3      698.86      794.52     56.95 o 
 -10   3   3      256.46      302.53     32.76 o 
  -9   3   3     2357.46     2645.18    103.56 o 
  -8   3   3     1011.15     1061.35     45.34 o 
  -7   3   3     1909.77     1796.04     48.68 o 
  -6   3   3     1444.67     1374.75     37.85 o 
  -5   3   3     2387.83     2194.68     48.09 o 
  -4   3   3     9782.62     9993.02    166.71 o 
  -3   3   3      333.17      356.76     16.15 o 
  -2   3   3     7032.34     7043.31    106.76 o 
  -1   3   3      120.90      136.01     10.02 o 
   0   3   3     2584.66     2739.02     52.47 o 
   1   3   3     7339.79     7643.46    136.56 o 
   2   3   3     9696.67     9408.14    197.86 o 
   3   3   3      529.66      523.49     28.06 o 
   4   3   3      992.75     1257.60     96.09 o 
   5   3   3     2054.34     2037.84    167.37 o 
   6   3   3     2477.00     2575.79    189.79 o 
   7   3   3     1598.24     1560.64     49.74 o 
   8   3   3       28.84       23.24     13.73 o 
   9   3   3       93.30       95.78     20.27 o 
  10   3   3       21.09        2.30     18.43 o 
  11   3   3       49.38      102.80     25.30 o 
  12   3   3        0.45       16.87     25.29 o 
  13   3   3     1376.55     1287.56     98.76 o 
  14   3   3       92.40      102.50     76.08 o 
  15   3   3      136.36      202.60     94.49 o 
 -15   4   3       56.57      130.53     81.68 o 
 -14   4   3       19.12       33.04     65.66 o 
 -13   4   3       19.18       -0.16     33.08 o 
 -12   4   3       63.86       56.04     30.28 o 
 -11   4   3      107.86      114.67     28.13 o 
 -10   4   3      194.30      172.13     29.08 o 
  -9   4   3      900.74      858.40     49.65 o 
  -8   4   3      552.40      608.67     35.35 o 
  -7   4   3      876.87      889.36     57.52 o 
  -6   4   3      376.64      380.89     25.38 o 
  -5   4   3     1051.59      982.41     31.75 o 
  -4   4   3       90.90       92.53     11.87 o 
  -3   4   3     1786.10     1770.73     41.26 o 
  -2   4   3      228.26      231.92     15.26 o 
  -1   4   3      263.24      280.56     17.55 o 
   0   4   3        0.85        8.10      7.52 o 
   1   4   3     1126.91     1022.97     37.06 o 
   2   4   3       57.13       65.23     12.35 o 
   3   4   3     6989.71     7009.71    171.63 o 
   4   4   3     1597.74     1603.74     72.55 o 
   5   4   3     1616.95     1458.76     79.40 o 
   6   4   3      122.93       78.45     25.92 o 
   7   4   3        8.79       -1.37     23.31 o 
   8   4   3     1148.08     1134.05     98.31 o 
   9   4   3      208.43      185.59     33.48 o 
  10   4   3       22.75       13.24     20.62 o 
  11   4   3      298.49      257.18     36.76 o 
  12   4   3       22.80       30.67     36.95 o 
  13   4   3       33.06       52.85     76.88 o 
  14   4   3      184.87      137.74     88.09 o 
 -14   5   3        0.95       70.47     92.89 o 
 -13   5   3      274.37      244.33     75.55 o 
 -12   5   3      564.13      517.52     73.18 o 
 -11   5   3      285.10      362.55     40.77 o 
 -10   5   3      246.65      307.08     34.24 o 
  -9   5   3     1070.50     1092.41     57.44 o 
  -8   5   3        6.27       13.57     16.66 o 
  -7   5   3     2984.73     3219.64     95.32 o 
  -6   5   3       56.93       76.29     14.31 o 
  -5   5   3      181.25      155.29     18.75 o 
  -4   5   3     2028.80     2049.05     47.74 o 
  -3   5   3      861.97      823.68     30.60 o 
  -2   5   3     1663.76     1672.15     43.57 o 
  -1   5   3      565.42      538.17     25.55 o 
   0   5   3      725.08      744.24     38.08 o 
   1   5   3       56.26       67.39     16.32 o 
   2   5   3     3771.87     3753.77    106.90 o 
   3   5   3       23.80       20.71      9.77 o 
   4   5   3      185.30      210.50     17.77 o 
   5   5   3      981.56     1028.72     47.16 o 
   6   5   3     2871.75     2797.64    109.21 o 
   7   5   3     1029.13     1033.25     70.31 o 
   8   5   3      274.04      284.59     52.82 o 
   9   5   3       14.91       10.61     26.91 o 
  10   5   3      111.59       91.93     32.51 o 
  11   5   3     1276.37     1217.92    119.02 o 
  12   5   3        6.76      -15.39     46.02 o 
  13   5   3      313.00      131.33     94.49 o 
  14   5   3       20.20        3.20     82.48 o 
 -13   6   3       62.83       44.05     63.38 o 
 -12   6   3      285.73      309.48     80.36 o 
 -11   6   3       88.13       70.60     54.58 o 
 -10   6   3      245.96      316.52     40.10 o 
  -9   6   3      198.15      166.06     32.23 o 
  -8   6   3      137.86      140.04     26.03 o 
  -7   6   3      268.81      269.63     25.89 o 
  -6   6   3      254.88      251.51     32.91 o 
  -5   6   3      385.66      484.15     43.34 o 
  -4   6   3      175.76      162.07     20.44 o 
  -3   6   3      102.30      109.15     14.08 o 
  -2   6   3     1837.24     1765.13     47.36 o 
  -1   6   3     1492.57     1469.48     52.08 o 
   0   6   3        3.46       14.60     16.80 o 
   1   6   3      100.12      143.74     23.74 o 
   2   6   3      403.55      427.90     36.78 o 
   3   6   3      913.42      867.86     52.13 o 
   4   6   3       51.32       36.73     19.19 o 
   5   6   3      781.84      809.29     42.83 o 
   6   6   3      134.32      119.63     24.59 o 
   7   6   3      165.96      189.27     42.30 o 
   8   6   3       92.26      163.29     42.70 o 
   9   6   3      182.16      105.81     42.35 o 
  10   6   3      152.98      297.77     71.25 o 
  11   6   3      135.27      288.23     76.08 o 
  12   6   3        0.80       73.34     58.51 o 
  13   6   3      113.41      166.56    110.51 o 
 -12   7   3       42.88       23.86     82.48 o 
 -11   7   3      227.30      179.32     69.03 o 
 -10   7   3       26.77       58.82     43.45 o 
  -9   7   3      799.79      828.73     61.05 o 
  -8   7   3       79.07       66.00     60.89 o 
  -7   7   3      917.70      822.05     58.41 o 
  -6   7   3       90.89       86.45     28.47 o 
  -5   7   3        9.59      -15.45     24.74 o 
  -4   7   3      341.21      309.96     34.50 o 
  -3   7   3     3576.72     3610.39    110.39 o 
  -2   7   3      460.70      498.93     44.27 o 
  -1   7   3        0.55        8.69     27.77 o 
   0   7   3      601.96      658.19     33.52 o 
   1   7   3      660.49      717.22     67.93 o 
   2   7   3       17.19       11.10     19.54 o 
   3   7   3      141.06      131.81     30.40 o 
   4   7   3      172.15      182.08     28.69 o 
   5   7   3       79.41       94.47     25.21 o 
   6   7   3      346.98      401.50     51.58 o 
   7   7   3      287.39      325.91     54.93 o 
   8   7   3       21.11        0.79     42.28 o 
   9   7   3      140.68       71.37     43.00 o 
  10   7   3       24.86       65.00     55.41 o 
  11   7   3      578.13      556.97     96.96 o 
  12   7   3        0.26       50.28     64.42 o 
 -11   8   3        0.04      -55.39     55.39 o 
 -10   8   3      354.14      473.55     92.49 o 
  -9   8   3       67.58       92.02     60.21 o 
  -8   8   3      129.73      169.97     45.66 o 
  -7   8   3      164.37      186.61     45.42 o 
  -6   8   3      115.14      170.52     44.91 o 
  -5   8   3       66.19       50.69     35.72 o 
  -4   8   3      273.63      246.10     53.36 o 
  -3   8   3        2.39      -19.46     29.64 o 
  -2   8   3      566.26      704.11     63.99 o 
  -1   8   3      441.09      507.83     70.21 o 
   0   8   3       36.38       33.59     31.36 o 
   1   8   3      130.93       97.93     34.36 o 
   2   8   3       23.84      -26.62     28.66 o 
   3   8   3      685.76      641.73     61.18 o 
   4   8   3       15.54        4.60     31.00 o 
   5   8   3      251.80      179.47     52.68 o 
   6   8   3      157.78      137.76     59.44 o 
   7   8   3        6.68      -37.94     47.22 o 
   8   8   3       93.43       29.16     96.90 o 
   9   8   3       12.71      -21.37     52.23 o 
  10   8   3      107.39       60.77     61.08 o 
  -9   9   3        2.70      -26.60     64.30 o 
  -8   9   3       20.77       50.40    117.72 o 
  -7   9   3       99.91      138.45     44.69 o 
  -6   9   3      106.51      159.47     61.26 o 
  -5   9   3       25.90       48.67     44.83 o 
  -4   9   3        1.04       24.15     41.62 o 
  -3   9   3      218.11      169.66     55.94 o 
  -2   9   3      149.39       74.47     47.00 o 
  -1   9   3       16.10        2.16     74.47 o 
   0   9   3      256.89      213.20     66.07 o 
   1   9   3        2.42       34.27     46.45 o 
   2   9   3       20.10       40.54     44.05 o 
   3   9   3        5.79      -36.84     36.84 o 
   4   9   3      211.95      287.75     61.47 o 
   5   9   3        0.25       16.04     31.53 o 
   6   9   3       64.08      146.07     63.66 o 
   7   9   3       43.24       -4.59    134.53 o 
   8   9   3        2.76       51.38     64.23 o 
   9   9   3        0.88       40.43     67.94 o 
  -7  10   3       14.27        4.00     85.68 o 
  -6  10   3        5.85      -27.36     49.18 o 
  -5  10   3       69.62       28.04     49.22 o 
  -4  10   3       45.02      110.91     55.41 o 
  -3  10   3       25.94       46.72     53.45 o 
  -2  10   3        1.55        5.12     48.80 o 
  -1  10   3      235.32       84.88     74.47 o 
   0  10   3        0.29      -30.06     52.05 o 
   1  10   3       10.16       -8.15     44.43 o 
   2  10   3        1.54        3.04     54.85 o 
   3  10   3       87.91       72.93     47.63 o 
   4  10   3       26.29       14.65     45.03 o 
   5  10   3      183.82      100.10     85.68 o 
   6  10   3      118.75       38.44     79.28 o 
  -1  11   3        1.96        3.51     55.18 o 
   0  11   3       84.87      147.23     64.27 o 
   1  11   3        1.30      121.53     56.49 o 
 -16   0   4      235.22      280.28     97.70 o 
 -14   0   4       89.35       20.82     61.66 o 
 -12   0   4      223.17      235.25     53.31 o 
 -10   0   4     1755.73     1757.34     90.27 o 
  -8   0   4     4210.02     4522.60    148.91 o 
  -6   0   4     3127.56     2840.85    111.03 o 
  -4   0   4      109.03      124.17     13.50 o 
  -2   0   4      189.67      171.46     12.29 o 
   0   0   4    17522.93    17691.47    392.19 o 
   2   0   4     1012.92      905.24     28.13 o 
   4   0   4     4903.41     4687.13    117.31 o 
   6   0   4      871.39     1175.21     75.04 o 
   8   0   4     9023.86     9261.41    279.10 o 
  10   0   4     4483.59     4409.30    258.62 o 
  12   0   4        6.41      -28.03     43.24 o 
  14   0   4      135.48      138.54     69.67 o 
 -16   1   4      142.72       75.88     53.71 o 
 -15   1   4       28.96       83.16     86.09 o 
 -14   1   4     2039.56     1886.06    136.20 o 
 -13   1   4       75.02      -23.15     34.09 o 
 -12   1   4       34.48       19.77     23.58 o 
 -11   1   4       18.29       15.20     21.17 o 
 -10   1   4     2179.61     2155.05     70.12 o 
  -9   1   4      282.57      286.26     24.06 o 
  -8   1   4     2852.77     2611.25     60.81 o 
  -7   1   4      340.78      361.35     20.83 o 
  -6   1   4     3955.54     4199.00     76.93 o 
  -5   1   4       24.82       56.63      9.63 o 
  -4   1   4        5.60        4.16      6.81 o 
  -3   1   4      740.77      799.51     26.09 o 
  -2   1   4    16112.44    16349.42    212.02 o 
  -1   1   4        4.53       16.24      6.04 o 
   0   1   4    21313.20    22162.27    346.75 o 
   1   1   4      987.04      898.52     21.65 o 
   2   1   4      870.31      848.31     24.02 o 
   3   1   4      723.70      795.97     25.61 o 
   4   1   4     7166.69     6732.56    131.68 o 
   5   1   4     1426.40     1468.13     39.80 o 
   6   1   4     2570.12     2618.26     70.30 o 
   7   1   4      107.17      122.11     20.65 o 
   8   1   4     3818.57     3926.02     98.19 o 
   9   1   4     2884.41     2785.45     79.65 o 
  10   1   4     2206.10     2193.37     84.85 o 
  11   1   4      567.32      526.25     69.47 o 
  12   1   4     1177.38     1318.53    102.68 o 
  13   1   4       43.79       34.90     41.15 o 
  14   1   4       21.00      -16.16     39.99 o 
  15   1   4       16.33       41.66     45.14 o 
 -16   2   4      175.70      154.92     55.98 o 
 -15   2   4       82.01       38.94     45.40 o 
 -14   2   4      369.47      366.78     65.53 o 
 -13   2   4      242.85      203.64     53.28 o 
 -12   2   4      251.52      263.29     38.77 o 
 -11   2   4       42.05       42.42     22.89 o 
 -10   2   4      294.44      272.86     31.16 o 
  -9   2   4      156.43      155.73     24.72 o 
  -8   2   4     1308.80     1318.18     43.17 o 
  -7   2   4       15.83       11.10     12.33 o 
  -6   2   4        4.85       18.23      9.69 o 
  -5   2   4      699.53      771.82     26.20 o 
  -4   2   4      763.09      750.84     24.34 o 
  -3   2   4      555.79      511.65     16.64 o 
  -2   2   4     3970.60     3821.74     59.09 o 
  -1   2   4     3854.29     3951.54     66.45 o 
   0   2   4     9470.30     9429.82    145.17 o 
   1   2   4      366.43      419.44     14.92 o 
   2   2   4     4830.66     4768.20    104.57 o 
   3   2   4      809.85      885.91     29.30 o 
   4   2   4    11140.44    10968.49    228.37 o 
   5   2   4     6336.89     6494.46    158.25 o 
   6   2   4     4813.66     4941.69    127.57 o 
   7   2   4     1943.16     1810.32     62.15 o 
   8   2   4      662.26      717.26     40.92 o 
   9   2   4      125.02       94.94     23.39 o 
  10   2   4     1289.50     1371.22    113.35 o 
  11   2   4      169.98      190.81     30.33 o 
  12   2   4       80.04       76.89     32.74 o 
  13   2   4       12.60       20.38     36.10 o 
  14   2   4       19.90       75.05     44.37 o 
  15   2   4       34.27       79.80     84.48 o 
 -15   3   4        3.10      -39.68     39.68 o 
 -14   3   4      312.56      393.94     84.88 o 
 -13   3   4        0.41       -8.18     29.10 o 
 -12   3   4      470.63      596.43     53.97 o 
 -11   3   4        5.96      -21.18     21.18 o 
 -10   3   4      287.09      283.25     32.67 o 
  -9   3   4     2710.23     2759.81     81.29 o 
  -8   3   4     1992.11     1898.49     54.69 o 
  -7   3   4     1313.82     1294.51     40.07 o 
  -6   3   4     1509.29     1357.99     38.88 o 
  -5   3   4     2178.06     2151.56     45.68 o 
  -4   3   4     7439.22     7342.05    120.06 o 
  -3   3   4     1403.87     1420.07     36.49 o 
  -2   3   4     1099.78     1099.98     27.89 o 
  -1   3   4        1.58       12.00      8.55 o 
   0   3   4       47.56       37.78      8.93 o 
   1   3   4     2765.16     2853.25     58.63 o 
   2   3   4     3365.14     3606.49     94.46 o 
   3   3   4      395.41      393.36     20.09 o 
   4   3   4      786.55      861.75    105.30 o 
   5   3   4     5354.34     5105.23    204.38 o 
   6   3   4      489.08      434.91     56.34 o 
   7   3   4      101.41       83.88     19.88 o 
   8   3   4     1799.20     1881.15     70.80 o 
   9   3   4      979.10      983.04     51.50 o 
  10   3   4        4.95       19.62     19.39 o 
  11   3   4      238.49      167.69     36.32 o 
  12   3   4      369.43      439.65     75.01 o 
  13   3   4        0.27       -4.30     35.64 o 
  14   3   4      303.03       91.29     76.08 o 
  15   3   4        2.61        0.00     71.27 o 
 -15   4   4      132.47      167.98     65.66 o 
 -14   4   4      412.28      332.84     60.10 o 
 -13   4   4        4.27      -29.44     29.44 o 
 -12   4   4       27.89        5.03     27.50 o 
 -11   4   4        7.46       16.45     30.63 o 
 -10   4   4      935.96     1018.99     57.25 o 
  -9   4   4      634.50      731.42     47.06 o 
  -8   4   4       99.11       87.24     20.49 o 
  -7   4   4        6.16       -6.56     10.96 o 
  -6   4   4      116.67      120.69     14.77 o 
  -5   4   4       44.67       24.78     10.83 o 
  -4   4   4     6311.92     6486.47    124.08 o 
  -3   4   4     1986.13     1958.48     44.63 o 
  -2   4   4     9729.01     9892.11    148.88 o 
  -1   4   4       48.17       61.37     16.90 o 
   0   4   4     6188.36     5893.33    111.51 o 
   1   4   4       26.19       36.45     10.63 o 
   2   4   4     2064.65     1964.49     47.20 o 
   3   4   4     1320.37     1358.52     48.25 o 
   4   4   4     1494.65     1334.07     95.95 o 
   5   4   4     1537.75     1248.05     96.53 o 
   6   4   4     2578.32     2364.94    100.35 o 
   7   4   4      954.00      748.70     59.67 o 
   8   4   4      172.71      191.26     36.76 o 
   9   4   4      305.20      394.34     50.76 o 
  10   4   4      366.52      415.74     57.79 o 
  11   4   4     1077.10     1018.16    145.63 o 
  12   4   4        5.92      -10.03     48.22 o 
  13   4   4        4.29       21.62     73.67 o 
  14   4   4        2.24       45.65     80.08 o 
 -14   5   4      121.64       70.05     65.66 o 
 -13   5   4        6.47       14.44     33.49 o 
 -12   5   4      694.07      750.41     72.65 o 
 -11   5   4       91.33       79.22     29.25 o 
 -10   5   4      463.05      470.01     53.57 o 
  -9   5   4      981.13      992.63     56.07 o 
  -8   5   4     1406.00     1354.82     62.07 o 
  -7   5   4     1181.08     1236.44     56.73 o 
  -6   5   4     2890.33     2893.41     69.33 o 
  -5   5   4       14.34       51.97     13.67 o 
  -4   5   4      446.87      481.77     28.74 o 
  -3   5   4     2247.40     2246.21     54.50 o 
  -2   5   4      284.16      290.04     21.21 o 
  -1   5   4       11.90       13.55     11.65 o 
   0   5   4     4273.80     4024.14    101.34 o 
   1   5   4        6.88        0.82     13.73 o 
   2   5   4      424.98      443.08     26.34 o 
   3   5   4      198.10      199.35     17.35 o 
   4   5   4       54.48       54.43     12.56 o 
   5   5   4     1772.30     1856.91    138.95 o 
   6   5   4      275.41      245.26     36.14 o 
   7   5   4       18.39      -16.44     23.29 o 
   8   5   4      339.02      410.17     49.07 o 
   9   5   4      691.22      783.46     61.16 o 
  10   5   4      233.53      287.87     43.59 o 
  11   5   4        0.69       20.82     48.70 o 
  12   5   4      146.01      157.06     74.07 o 
  13   5   4       65.63      216.21     96.90 o 
 -13   6   4       61.87       15.41     63.51 o 
 -12   6   4       56.27       47.93     55.84 o 
 -11   6   4      466.22      446.34     56.12 o 
 -10   6   4       17.90       43.78     29.18 o 
  -9   6   4        6.55       30.36     26.67 o 
  -8   6   4       12.88       30.38     21.14 o 
  -7   6   4      146.71      150.43     25.84 o 
  -6   6   4      829.85      862.13     48.03 o 
  -5   6   4      135.89      165.87     22.52 o 
  -4   6   4     1832.20     1918.01     52.35 o 
  -3   6   4      420.08      444.67     25.93 o 
  -2   6   4        9.15        1.37     12.83 o 
  -1   6   4      841.93      853.01     40.34 o 
   0   6   4     1720.98     1766.52     63.09 o 
   1   6   4       35.66       26.68     16.95 o 
   2   6   4     4408.44     3897.74    160.63 o 
   3   6   4        3.60        0.76     18.59 o 
   4   6   4      175.42      142.72     22.24 o 
   5   6   4      446.31      441.54     25.36 o 
   6   6   4     1097.56     1125.55     70.47 o 
   7   6   4       35.33       23.88     36.12 o 
   8   6   4      332.81      407.16     57.87 o 
   9   6   4        0.79       20.38     35.82 o 
  10   6   4        1.39       19.62     48.13 o 
  11   6   4      280.34      260.76     72.47 o 
  12   6   4       28.44      -21.93     54.50 o 
  13   6   4       86.82       84.08     92.09 o 
 -12   7   4      271.51      163.03     73.88 o 
 -11   7   4        1.61       47.30     66.07 o 
 -10   7   4      166.21      195.27     33.47 o 
  -9   7   4      103.68       95.88     32.14 o 
  -8   7   4      569.66      632.10     60.57 o 
  -7   7   4      313.85      272.32     39.11 o 
  -6   7   4     1042.67     1031.27     63.15 o 
  -5   7   4      703.41      653.94     64.84 o 
  -4   7   4      492.03      530.51     42.80 o 
  -3   7   4      753.99      754.76     65.47 o 
  -2   7   4      313.67      317.93     77.21 o 
  -1   7   4     1356.60     1332.43     51.97 o 
   0   7   4     1276.22     1440.85    115.75 o 
   1   7   4      909.08     1070.84    145.00 o 
   2   7   4      526.18      443.53     47.96 o 
   3   7   4      505.11      463.11     48.67 o 
   4   7   4       12.58       23.44     39.11 o 
   5   7   4      486.12      557.01     59.94 o 
   6   7   4        0.55       -5.00     30.46 o 
   7   7   4      222.83      209.50     46.42 o 
   8   7   4       27.66       -1.62     37.48 o 
   9   7   4      283.74      166.77     55.54 o 
  10   7   4      235.42      327.27    101.70 o 
  11   7   4       13.25      -30.82     51.75 o 
  12   7   4       10.78        6.87     67.08 o 
 -11   8   4      322.51      249.81     80.02 o 
 -10   8   4      101.19        8.03     64.46 o 
  -9   8   4       15.33       12.00     39.74 o 
  -8   8   4       43.52       97.35     40.85 o 
  -7   8   4        6.99      -20.63     34.37 o 
  -6   8   4       78.98       87.47     38.31 o 
  -5   8   4      637.05      570.95     62.99 o 
  -4   8   4       72.34      114.83     39.38 o 
  -3   8   4      579.00      536.65     59.17 o 
  -2   8   4       51.58       65.26     40.77 o 
  -1   8   4      291.89      327.17     58.88 o 
   0   8   4      384.18      386.34     51.50 o 
   1   8   4       70.04       39.64     32.00 o 
   2   8   4     1343.49     1250.82    206.49 o 
   3   8   4      154.49      113.17     38.07 o 
   4   8   4       16.14       26.85     36.14 o 
   5   8   4      116.65      112.31     37.99 o 
   6   8   4      291.34      204.13     64.37 o 
   7   8   4       39.76       -0.97     73.27 o 
   8   8   4       83.46       -4.31     83.28 o 
   9   8   4      294.63      246.00     77.72 o 
  10   8   4       11.50      -16.10     80.48 o 
  -9   9   4        5.24        9.65     65.39 o 
  -8   9   4        5.72      -44.91     70.87 o 
  -7   9   4       22.53       77.44     50.28 o 
  -6   9   4       75.32      100.79     53.45 o 
  -5   9   4       96.93       53.21     64.06 o 
  -4   9   4      109.08      126.82     52.33 o 
  -3   9   4       22.25      -22.60     47.65 o 
  -2   9   4       15.89      -18.89     40.19 o 
  -1   9   4       35.37       88.67     46.02 o 
   0   9   4      109.51      112.91     59.26 o 
   1   9   4      187.39      270.22     76.08 o 
   2   9   4      146.22       73.79     44.64 o 
   3   9   4      103.34      102.02     68.97 o 
   4   9   4        8.40      -12.27     33.52 o 
   5   9   4       57.75      111.39     59.73 o 
   6   9   4        3.13        8.00     55.10 o 
   7   9   4      248.39      252.74     76.95 o 
   8   9   4        0.45       -7.47     55.03 o 
  -6  10   4        3.61      -33.86     50.95 o 
  -5  10   4      136.30      245.52     63.87 o 
  -4  10   4       48.19       75.61     54.62 o 
  -3  10   4       13.57       62.46     49.26 o 
  -2  10   4      240.19      160.35     60.71 o 
  -1  10   4        5.65      -14.65     48.98 o 
   0  10   4       45.56       47.65     53.23 o 
   1  10   4      138.38      137.94     53.36 o 
   2  10   4        3.93      -19.77     58.86 o 
   3  10   4       12.41       37.52     75.27 o 
   4  10   4      144.93      149.75     88.09 o 
   5  10   4        3.55       20.82     88.89 o 
   6  10   4       60.44       55.25     75.27 o 
 -15   0   5       27.24       88.89     75.27 o 
 -13   0   5      177.78      233.83     76.08 o 
 -11   0   5      162.28      179.01     37.98 o 
  -9   0   5       17.46      -12.34     19.80 o 
  -7   0   5      106.31       96.51     24.16 o 
  -5   0   5    26797.21    28995.48    582.37 o 
  -3   0   5      179.40      227.44     17.25 o 
  -1   0   5      244.54      207.64     16.28 o 
   1   0   5     1578.13     1486.62     44.33 o 
   3   0   5     9227.15     8788.87    183.43 o 
   5   0   5      549.75      461.02     34.06 o 
   7   0   5     1434.38     1331.96     83.37 o 
   9   0   5       24.59        3.40     22.24 o 
  11   0   5        2.63       -1.06     38.04 o 
  13   0   5      295.48      404.40     93.69 o 
  15   0   5      353.05      350.75     90.49 o 
 -16   1   5        3.36      -33.40     47.07 o 
 -15   1   5      605.98      667.90     92.49 o 
 -14   1   5       15.35      -38.19     38.19 o 
 -13   1   5      597.55      658.01     77.51 o 
 -12   1   5        9.89       10.20     25.72 o 
 -11   1   5     3948.67     3872.81    103.28 o 
 -10   1   5       37.51       33.02     18.89 o 
  -9   1   5       61.79       60.45     20.06 o 
  -8   1   5        2.80       -1.66     11.42 o 
  -7   1   5    17383.19    17590.70    274.19 o 
  -6   1   5     1282.50     1411.08     49.55 o 
  -5   1   5    17717.13    18701.53    302.63 o 
  -4   1   5      244.50      243.80     13.89 o 
  -3   1   5     3871.43     3894.96     58.72 o 
  -2   1   5     1036.55     1050.87     25.81 o 
  -1   1   5     2080.66     2026.21     38.39 o 
   0   1   5     3820.31     3766.79     66.66 o 
   1   1   5     4618.79     4625.18     75.66 o 
   2   1   5     1249.59     1302.56     26.14 o 
   3   1   5     1141.57     1134.46     40.74 o 
   4   1   5     3895.17     3944.10     76.57 o 
   5   1   5     1184.83     1217.75     61.34 o 
   6   1   5       37.03       31.33     11.99 o 
   7   1   5     5816.56     5671.46    140.62 o 
   8   1   5      598.48      598.83     33.66 o 
   9   1   5       99.13      147.83     25.57 o 
  10   1   5        0.07       -1.68     25.31 o 
  11   1   5      467.81      449.56     48.20 o 
  12   1   5        0.32       34.88     38.76 o 
  13   1   5      430.58      528.25     70.01 o 
  14   1   5       69.49      129.18     49.68 o 
  15   1   5      281.29      271.71    173.37 o 
 -16   2   5        6.49        4.25     75.27 o 
 -15   2   5      154.72      268.09    128.53 o 
 -14   2   5       28.60       -7.26     40.04 o 
 -13   2   5      315.71      374.05     53.52 o 
 -12   2   5      427.80      383.52     62.07 o 
 -11   2   5        1.92        1.65     22.53 o 
 -10   2   5      154.15      185.00     31.46 o 
  -9   2   5      151.66      148.13     19.48 o 
  -8   2   5     1030.17     1081.37     39.86 o 
  -7   2   5      782.39      797.86     44.53 o 
  -6   2   5      321.21      304.33     19.35 o 
  -5   2   5     1983.83     1839.37     41.43 o 
  -4   2   5      354.94      424.25     20.00 o 
  -3   2   5      196.71      161.28     13.88 o 
  -2   2   5     3002.50     3053.60     49.98 o 
  -1   2   5      318.26      285.83     14.12 o 
   0   2   5     4067.09     4090.16     69.35 o 
   1   2   5     9196.09     9250.08    152.02 o 
   2   2   5     3893.57     3898.70     75.09 o 
   3   2   5     2487.58     2330.03     59.47 o 
   4   2   5      954.78     1159.67     41.65 o 
   5   2   5     3630.74     3687.65     86.15 o 
   6   2   5      548.86      483.03     29.35 o 
   7   2   5     3918.07     3868.80    107.82 o 
   8   2   5        8.66      -10.40     15.85 o 
   9   2   5      191.37      221.93     33.80 o 
  10   2   5        2.47      -21.04     21.04 o 
  11   2   5      404.98      432.42     43.71 o 
  12   2   5       15.25        0.84     57.66 o 
  13   2   5      189.50      137.91     44.37 o 
  14   2   5      196.62      177.83     52.53 o 
  15   2   5       94.00       21.62     76.88 o 
 -15   3   5       43.35       72.20     45.61 o 
 -14   3   5       77.75       99.99     49.90 o 
 -13   3   5      183.94      156.67     59.39 o 
 -12   3   5       41.37       32.32     27.98 o 
 -11   3   5     1114.40     1297.07     68.27 o 
 -10   3   5      225.24      234.63     31.26 o 
  -9   3   5      558.38      591.58     36.47 o 
  -8   3   5      704.45      714.55     33.29 o 
  -7   3   5      607.81      575.88     31.30 o 
  -6   3   5        0.39       -9.01      9.09 o 
  -5   3   5     2495.04     2483.17     51.54 o 
  -4   3   5     1095.30     1147.95     41.60 o 
  -3   3   5    16272.96    16684.28    270.16 o 
  -2   3   5     5731.80     5726.01     95.65 o 
  -1   3   5     1595.51     1483.14     35.96 o 
   0   3   5     7447.12     7469.98    127.08 o 
   1   3   5       38.52       41.05      9.89 o 
   2   3   5      273.53      261.73     17.83 o 
   3   3   5     1693.89     1653.26     51.50 o 
   4   3   5      466.25      474.53     28.06 o 
   5   3   5      720.39      654.92     64.83 o 
   6   3   5      601.11      541.72     61.08 o 
   7   3   5     1810.59     1716.16     57.61 o 
   8   3   5     1067.03     1072.59     59.99 o 
   9   3   5      874.62      934.83     52.83 o 
  10   3   5      154.83      214.43     34.73 o 
  11   3   5      854.70      911.58     63.34 o 
  12   3   5       15.26      -31.06     34.43 o 
  13   3   5      117.45       24.82     69.67 o 
  14   3   5      386.34      477.27    119.32 o 
 -15   4   5      172.07      189.80     79.28 o 
 -14   4   5        0.58        8.77     42.86 o 
 -13   4   5      160.07      175.20     41.93 o 
 -12   4   5      559.03      534.77     51.44 o 
 -11   4   5        4.36       38.92     24.19 o 
 -10   4   5      100.14      109.93     26.52 o 
  -9   4   5      326.29      278.75     32.36 o 
  -8   4   5      748.70      831.65     67.56 o 
  -7   4   5      530.14      562.04     28.52 o 
  -6   4   5     2023.48     2004.42     49.89 o 
  -5   4   5      765.33      767.18     28.66 o 
  -4   4   5     2331.47     2320.28     69.01 o 
  -3   4   5     4601.92     4670.61     87.91 o 
  -2   4   5     4277.81     4572.77     76.90 o 
  -1   4   5     9827.00     9803.98    177.69 o 
   0   4   5     8996.21     9042.41    176.82 o 
   1   4   5     5121.21     4748.31     99.50 o 
   2   4   5      142.05      164.04     14.34 o 
   3   4   5     2436.67     2413.13     90.17 o 
   4   4   5       13.72       30.91     34.84 o 
   5   4   5     1996.98     1790.95    118.33 o 
   6   4   5       17.58       28.42     35.59 o 
   7   4   5      323.02      241.51     52.92 o 
   8   4   5      828.28      721.53     63.06 o 
   9   4   5     1749.87     1888.80    200.20 o 
  10   4   5      119.81      162.81     42.23 o 
  11   4   5      224.78      191.70     65.80 o 
  12   4   5        3.39      -20.38     44.23 o 
  13   4   5       12.71       85.68     69.67 o 
  14   4   5      124.99      220.22    104.10 o 
 -14   5   5      131.56      204.84     69.02 o 
 -13   5   5      128.28      163.75     44.98 o 
 -12   5   5       72.66       51.81     33.82 o 
 -11   5   5      197.18      166.93     35.66 o 
 -10   5   5        8.88       36.06     25.05 o 
  -9   5   5     2834.41     2901.19    155.67 o 
  -8   5   5       72.31       85.32     26.30 o 
  -7   5   5      199.05      230.68     24.57 o 
  -6   5   5        2.64        2.80     13.91 o 
  -5   5   5       74.62       79.68     15.72 o 
  -4   5   5     8184.83     7942.60    141.49 o 
  -3   5   5       51.21       32.00     12.14 o 
  -2   5   5       36.36       19.42     12.09 o 
  -1   5   5        7.86       10.39     11.65 o 
   0   5   5      920.57      962.84     49.20 o 
   1   5   5       10.51       13.34      9.71 o 
   2   5   5      847.84      867.50     30.46 o 
   3   5   5        0.09      -13.04     13.04 o 
   4   5   5     1152.25     1019.80     52.93 o 
   5   5   5      780.65      748.29     81.79 o 
   6   5   5      386.97      299.57     38.55 o 
   7   5   5      102.76       65.01     29.41 o 
   8   5   5        1.02      -19.77     26.57 o 
   9   5   5      387.93      381.53     52.53 o 
  10   5   5      374.54      513.71    132.97 o 
  11   5   5      661.20      742.69    138.14 o 
  12   5   5      516.04      483.32    140.14 o 
  13   5   5      160.21      145.74     96.90 o 
 -13   6   5       57.74       77.68     63.80 o 
 -12   6   5      282.49      245.42     47.58 o 
 -11   6   5      391.67      353.98     51.84 o 
 -10   6   5        5.14       -3.35     40.80 o 
  -9   6   5       64.78       61.46     43.11 o 
  -8   6   5        8.62       -5.06     23.93 o 
  -7   6   5      235.02      220.25     34.98 o 
  -6   6   5      726.50      837.44     42.16 o 
  -5   6   5        1.71       18.88     15.96 o 
  -4   6   5       13.69       -5.27     14.22 o 
  -3   6   5      339.69      347.77     23.38 o 
  -2   6   5      256.79      259.02     25.29 o 
  -1   6   5     1314.07     1470.48     56.69 o 
   0   6   5       10.28      -16.95     16.95 o 
   1   6   5      559.28      622.46     38.19 o 
   2   6   5        0.02      -14.27     14.27 o 
   3   6   5     3512.86     3471.72    105.37 o 
   4   6   5      211.11      185.11     18.23 o 
   5   6   5     1119.61     1067.65     81.37 o 
   6   6   5      306.75      248.09     41.88 o 
   7   6   5       47.98       48.18     43.82 o 
   8   6   5        7.55       33.31     44.43 o 
   9   6   5      613.08      709.66     76.35 o 
  10   6   5       17.33        7.37     48.45 o 
  11   6   5        1.43       32.96     52.38 o 
  12   6   5      130.08       20.90     59.63 o 
 -12   7   5       15.65        8.49     58.65 o 
 -11   7   5        2.58        0.78     53.65 o 
 -10   7   5        6.15       23.40     30.29 o 
  -9   7   5      620.30      741.92     51.58 o 
  -8   7   5      122.26       21.03     29.64 o 
  -7   7   5      128.08      107.97     32.16 o 
  -6   7   5       35.69       34.20     25.77 o 
  -5   7   5      292.32      231.75     34.42 o 
  -4   7   5      478.10      560.13     44.67 o 
  -3   7   5       65.25       94.10     29.22 o 
  -2   7   5      220.92      231.54     25.29 o 
  -1   7   5      175.13      172.61     23.26 o 
   0   7   5     1648.19     1535.34     76.52 o 
   1   7   5       66.35       30.64     29.34 o 
   2   7   5      253.82      247.91     39.68 o 
   3   7   5      275.41      262.69     40.46 o 
   4   7   5      908.92      920.38    116.02 o 
   5   7   5      865.58      979.92     88.20 o 
   6   7   5      139.30      140.52     53.23 o 
   7   7   5       10.51      -12.45     35.36 o 
   8   7   5      461.21      502.95     68.49 o 
   9   7   5      146.48      129.76     78.88 o 
  10   7   5       29.00       -4.71    111.31 o 
  11   7   5      117.10       15.68     59.89 o 
 -11   8   5       16.95      -13.67     57.71 o 
 -10   8   5       29.03       80.36    121.72 o 
  -9   8   5       21.93       57.16     38.35 o 
  -8   8   5      172.20      283.58     54.46 o 
  -7   8   5       83.56       35.49     37.92 o 
  -6   8   5       21.09      -31.35     31.35 o 
  -5   8   5       26.03      -11.96     32.25 o 
  -4   8   5      447.88      440.68     86.13 o 
  -3   8   5      740.96      731.22     77.60 o 
  -2   8   5      168.57      125.93     56.46 o 
  -1   8   5      462.47      447.49     66.80 o 
   0   8   5       30.43       -3.45     30.19 o 
   1   8   5      144.79      111.23     37.11 o 
   2   8   5        1.04       13.55     31.01 o 
   3   8   5     1460.08     1614.60    133.59 o 
   4   8   5      261.11      245.74     42.78 o 
   5   8   5      574.95      570.60     54.47 o 
   6   8   5        7.70       -0.05     56.86 o 
   7   8   5      189.69       81.82    104.50 o 
   8   8   5       72.68      114.52     63.70 o 
   9   8   5      190.05      192.44     70.36 o 
  10   8   5      109.04      120.82     71.91 o 
  -9   9   5      193.05      255.52     78.69 o 
  -8   9   5       29.12       64.82     53.44 o 
  -7   9   5        2.31        8.16     47.64 o 
  -6   9   5        0.67       32.28     64.46 o 
  -5   9   5       64.98       80.08     69.67 o 
  -4   9   5        0.67        5.65     56.06 o 
  -3   9   5      129.03      138.97     50.39 o 
  -2   9   5      221.66      323.55     65.05 o 
  -1   9   5       13.44      -14.71     39.99 o 
   0   9   5      183.93      155.83     54.79 o 
   1   9   5       28.64       38.44     67.27 o 
   2   9   5       80.00       18.58     42.19 o 
   3   9   5        1.95        9.23     35.21 o 
   4   9   5      117.61       93.54     40.45 o 
   5   9   5       83.64      107.31     70.07 o 
   6   9   5      310.61      322.72     82.32 o 
   7   9   5       84.84       73.67     62.36 o 
   8   9   5      151.02      165.95     65.53 o 
  -6  10   5       33.13       12.10     51.62 o 
  -5  10   5       33.24      -31.91     50.72 o 
  -4  10   5      138.39       53.39    102.10 o 
  -3  10   5       96.62       28.09     56.46 o 
  -2  10   5       10.79       24.16     49.92 o 
  -1  10   5       76.50      147.06     57.30 o 
   0  10   5        1.79       32.91     66.87 o 
   1  10   5        6.13       25.99     47.41 o 
   2  10   5      189.03      121.98     55.15 o 
   3  10   5        7.16       41.89     47.13 o 
   4  10   5        2.68      -39.24     64.86 o 
   5  10   5       77.00      -25.63     72.07 o 
 -16   0   6      587.89      408.40    108.91 o 
 -14   0   6      106.32       82.48     63.26 o 
 -12   0   6      598.86      580.28     70.71 o 
 -10   0   6      101.99       52.64     29.40 o 
  -8   0   6     2685.69     2579.79    111.54 o 
  -6   0   6       96.43       94.70     19.62 o 
  -4   0   6     9371.31     9510.04    203.47 o 
  -2   0   6    23197.36    23329.60    466.56 o 
   0   0   6     7777.90     7647.22    179.77 o 
   2   0   6     5946.67     5661.53    147.70 o 
   4   0   6    49250.84    50617.01   1115.40 o 
   6   0   6     3656.82     3710.00    119.10 o 
   8   0   6     2967.77     3202.27    112.52 o 
  10   0   6       22.83       22.42     44.04 o 
  12   0   6       15.35       93.69     65.66 o 
  14   0   6      174.17      260.26     88.09 o 
 -16   1   6      229.60      218.51     62.91 o 
 -15   1   6       39.52       50.48     47.33 o 
 -14   1   6      496.57      440.48     70.45 o 
 -13   1   6       74.28       67.27     41.34 o 
 -12   1   6      299.85      286.82     57.71 o 
 -11   1   6      164.16      101.13     24.12 o 
 -10   1   6      436.77      513.64     36.55 o 
  -9   1   6       50.51       59.96     20.08 o 
  -8   1   6     3156.45     3171.69     71.84 o 
  -7   1   6       29.35       21.63     12.01 o 
  -6   1   6     2762.15     2935.25     60.03 o 
  -5   1   6       10.75       15.95      9.53 o 
  -4   1   6    17326.39    17353.63    265.17 o 
  -3   1   6       13.56        5.30      7.04 o 
  -2   1   6        6.08       11.74      7.09 o 
  -1   1   6      123.34      127.18     11.22 o 
   0   1   6       77.64       67.02      9.33 o 
   1   1   6      245.18      243.34     13.16 o 
   2   1   6     1332.81     1324.99     43.41 o 
   3   1   6     5159.25     5131.76     90.17 o 
   4   1   6      501.22      430.66     19.95 o 
   5   1   6      836.74      856.04     29.83 o 
   6   1   6      633.92      645.65     32.95 o 
   7   1   6        3.27        5.86     13.46 o 
   8   1   6      482.06      454.70     30.44 o 
   9   1   6      136.24      109.88     43.75 o 
  10   1   6     1822.16     1973.21     91.62 o 
  11   1   6        8.62        0.84     33.28 o 
  12   1   6       85.77       61.08     39.99 o 
  13   1   6      170.92      270.07     90.89 o 
  14   1   6      283.70      359.79     94.89 o 
  15   1   6       11.13       -1.87     45.86 o 
 -15   2   6      134.37      145.84     56.38 o 
 -14   2   6       73.11      116.09     48.12 o 
 -13   2   6      377.36      316.73     48.83 o 
 -12   2   6       53.24       23.89     27.66 o 
 -11   2   6      256.23      232.62     31.51 o 
 -10   2   6       21.20        1.11     18.22 o 
  -9   2   6     1214.91     1229.41     55.75 o 
  -8   2   6     3198.25     3300.25     83.91 o 
  -7   2   6       82.76       96.98     14.39 o 
  -6   2   6      141.97      120.23     15.24 o 
  -5   2   6     1459.96     1638.74     41.82 o 
  -4   2   6     1207.31     1187.20     58.40 o 
  -3   2   6       60.58       85.33     10.71 o 
  -2   2   6    14027.01    13427.03    219.06 o 
  -1   2   6      104.19       92.35     11.14 o 
   0   2   6     5763.70     5557.90     97.35 o 
   1   2   6     1013.60     1005.38     36.64 o 
   2   2   6     6424.71     6414.30    137.50 o 
   3   2   6     1947.91     2017.64     46.02 o 
   4   2   6     4574.96     4090.39    107.20 o 
   5   2   6     1977.32     2009.57     62.71 o 
   6   2   6     3025.82     2899.30     74.43 o 
   7   2   6     2832.70     2772.28     97.42 o 
   8   2   6     3609.09     3675.26    107.44 o 
   9   2   6     1032.15     1084.90     67.09 o 
  10   2   6      784.90      775.55     60.15 o 
  11   2   6      437.67      511.45     94.43 o 
  12   2   6       94.21       80.82     38.19 o 
  13   2   6       17.35      -11.52     41.64 o 
  14   2   6       15.20      -17.53     39.38 o 
  15   2   6        8.56       43.24     78.48 o 
 -15   3   6        0.42       21.54     53.65 o 
 -14   3   6      179.91      254.36     58.68 o 
 -13   3   6      311.50      362.46     53.73 o 
 -12   3   6      313.77      353.32     44.44 o 
 -11   3   6      693.58      648.23     49.58 o 
 -10   3   6       55.89       53.54     22.82 o 
  -9   3   6      586.37      529.11     33.22 o 
  -8   3   6     3447.66     3445.93     73.89 o 
  -7   3   6     2228.78     2349.26     62.06 o 
  -6   3   6      894.44      868.43     36.28 o 
  -5   3   6     1358.71     1403.55     40.60 o 
  -4   3   6     5691.97     5682.78    103.99 o 
  -3   3   6       37.15       23.84     10.08 o 
  -2   3   6      407.49      413.95     20.49 o 
  -1   3   6     3232.03     3288.83     69.37 o 
   0   3   6     1585.87     1488.78     41.61 o 
   1   3   6     3094.05     3191.15     70.38 o 
   2   3   6       11.28       -2.56      7.93 o 
   3   3   6     8607.31     8148.53    196.12 o 
   4   3   6       27.18       31.57     10.76 o 
   5   3   6       10.35       -7.53     10.20 o 
   6   3   6     1589.44     1593.08     53.97 o 
   7   3   6     1790.63     1843.10     67.06 o 
   8   3   6      406.60      413.83     68.18 o 
   9   3   6     2106.05     1981.85     89.19 o 
  10   3   6     1567.99     1621.80     89.81 o 
  11   3   6       90.50       52.72     26.38 o 
  12   3   6      205.56      227.40     44.87 o 
  13   3   6      329.13      196.99     87.29 o 
  14   3   6      304.74      352.35    104.10 o 
 -15   4   6       48.74      170.37     56.44 o 
 -14   4   6       88.54       88.63     40.29 o 
 -13   4   6       18.98      101.33     40.41 o 
 -12   4   6      409.30      409.58     48.04 o 
 -11   4   6       74.65      107.05     29.25 o 
 -10   4   6       37.52       20.04     22.94 o 
  -9   4   6     1116.68     1073.47     75.27 o 
  -8   4   6       97.15      133.35     20.18 o 
  -7   4   6      664.07      642.84     38.97 o 
  -6   4   6     1086.07     1135.34     37.93 o 
  -5   4   6       79.97       63.09     13.41 o 
  -4   4   6     1118.34     1056.87     40.63 o 
  -3   4   6     4373.57     4324.28     83.56 o 
  -2   4   6       78.40      135.91     14.00 o 
  -1   4   6       72.89      110.38     19.22 o 
   0   4   6     3678.20     3726.31     83.42 o 
   1   4   6     3327.19     3403.24    101.13 o 
   2   4   6     6827.36     6622.26    134.54 o 
   3   4   6       27.77       28.85     14.91 o 
   4   4   6      721.68      650.13     46.70 o 
   5   4   6        4.25      -38.24     48.05 o 
   6   4   6      457.17      418.64    101.70 o 
   7   4   6       37.50       54.38     38.71 o 
   8   4   6       82.48       78.74     41.15 o 
   9   4   6       94.89      122.35     42.80 o 
  10   4   6     1068.77      939.64     79.11 o 
  11   4   6       55.14       59.53     51.84 o 
  12   4   6      320.31      217.01     97.70 o 
  13   4   6       54.49      112.91     80.08 o 
  14   4   6       17.05        4.00     72.87 o 
 -14   5   6       14.30      -36.23     36.23 o 
 -13   5   6       32.38       49.97     37.18 o 
 -12   5   6      485.97      564.02     62.91 o 
 -11   5   6        1.07      -24.10     24.10 o 
 -10   5   6      839.21      882.76     84.29 o 
  -9   5   6      149.31      113.92     27.34 o 
  -8   5   6     3586.18     3585.29     95.57 o 
  -7   5   6      171.53      178.43     23.76 o 
  -6   5   6     3097.05     3158.88     81.98 o 
  -5   5   6      818.60      862.77     37.48 o 
  -4   5   6      211.14      212.82     22.76 o 
  -3   5   6     1938.61     1959.55     53.82 o 
  -2   5   6     2013.74     1922.79     54.20 o 
  -1   5   6     2162.66     1973.07     55.36 o 
   0   5   6     1457.09     1468.55     45.95 o 
   1   5   6     3332.29     3324.95     86.66 o 
   2   5   6       42.16       25.65     13.53 o 
   3   5   6     3161.06     3144.35    163.44 o 
   4   5   6      202.54      241.48     22.34 o 
   5   5   6      258.95      324.74     80.88 o 
   6   5   6       96.20       78.84     43.47 o 
   7   5   6      737.87      653.67     59.49 o 
   8   5   6      269.34      339.29     53.36 o 
   9   5   6        4.98      -23.66     30.93 o 
  10   5   6       42.60      -26.34     88.09 o 
  11   5   6       24.76       42.78     52.65 o 
  12   5   6      324.03      174.57     96.90 o 
  13   5   6        4.45      106.51     92.89 o 
 -13   6   6        5.99       -8.01     75.27 o 
 -12   6   6       38.13        0.17     36.55 o 
 -11   6   6      439.28      433.73     74.86 o 
 -10   6   6       35.23       54.17     31.45 o 
  -9   6   6        8.61        8.22     32.30 o 
  -8   6   6      215.54      222.68     36.43 o 
  -7   6   6        9.78       32.30     21.12 o 
  -6   6   6      170.82      254.15     26.80 o 
  -5   6   6     2404.66     2289.90     63.42 o 
  -4   6   6       59.81       45.04     16.65 o 
  -3   6   6     1273.95     1426.49     58.07 o 
  -2   6   6        9.58       18.34     17.09 o 
  -1   6   6        3.28        5.63     17.13 o 
   0   6   6     1980.40     1974.95     67.21 o 
   1   6   6      346.66      340.13     61.00 o 
   2   6   6      503.77      612.13     34.47 o 
   3   6   6        2.62      -17.37     19.65 o 
   4   6   6       31.74       27.25     20.47 o 
   5   6   6        0.30        8.49     20.70 o 
   6   6   6      585.49      627.07     82.41 o 
   7   6   6      122.42      132.13     73.67 o 
   8   6   6      266.98      174.96     83.28 o 
   9   6   6        5.80       -2.60     46.99 o 
  10   6   6       12.23      -42.19     42.19 o 
  11   6   6       41.45       66.09     57.46 o 
  12   6   6        5.16        8.92     60.86 o 
 -12   7   6      194.34      287.00    168.97 o 
 -11   7   6        0.02       29.01     39.35 o 
 -10   7   6      463.39      450.96     55.51 o 
  -9   7   6        4.60        2.23     25.35 o 
  -8   7   6       40.52       84.75     28.71 o 
  -7   7   6      216.43      214.89     37.91 o 
  -6   7   6      747.13      787.82     56.68 o 
  -5   7   6      289.69      319.22     37.37 o 
  -4   7   6      220.71      222.27     32.15 o 
  -3   7   6        6.89       51.25     28.25 o 
  -2   7   6      619.87      654.37     50.76 o 
  -1   7   6      646.62      705.74     42.00 o 
   0   7   6      341.22      311.35     45.08 o 
   1   7   6       62.43       86.01     32.14 o 
   2   7   6       71.57       75.80     31.88 o 
   3   7   6      439.37      391.66     47.04 o 
   4   7   6        0.77       39.27     25.77 o 
   5   7   6      215.21      303.05     37.46 o 
   6   7   6        3.10       82.49     67.27 o 
   7   7   6      456.34      378.01     74.38 o 
   8   7   6      676.72      733.08    126.12 o 
   9   7   6       52.41      101.04     62.36 o 
  10   7   6        0.80       -3.12     53.00 o 
  11   7   6        2.27       53.48     59.38 o 
 -11   8   6       24.76      101.35     68.64 o 
 -10   8   6        6.38       16.89     45.42 o 
  -9   8   6      179.60      260.79     54.36 o 
  -8   8   6      402.28      494.93     93.80 o 
  -7   8   6      293.63      336.51     55.53 o 
  -6   8   6       96.42      105.56     43.22 o 
  -5   8   6       26.38       59.22     63.26 o 
  -4   8   6      266.14      194.78     47.10 o 
  -3   8   6        5.70       18.47     40.34 o 
  -2   8   6      463.63      522.71     75.25 o 
  -1   8   6      443.01      444.85     67.82 o 
   0   8   6      361.01      345.72     51.28 o 
   1   8   6       92.87       36.97     35.38 o 
   2   8   6      248.95      293.22     90.82 o 
   3   8   6       75.07       38.13     32.53 o 
   4   8   6      181.01      195.43     51.52 o 
   5   8   6        3.16       25.96    102.50 o 
   6   8   6      763.38      669.11     96.81 o 
   7   8   6       21.91       17.24     55.41 o 
   8   8   6      124.51       41.78     54.17 o 
   9   8   6       71.18      132.62     69.32 o 
  10   8   6        8.88      -33.61     56.41 o 
  -9   9   6        2.16      -12.81     76.08 o 
  -8   9   6        2.25      -21.53     45.01 o 
  -7   9   6        0.29       13.11     48.21 o 
  -6   9   6      188.50      166.03     73.27 o 
  -5   9   6      141.49      276.63     67.66 o 
  -4   9   6       73.49       41.75     49.92 o 
  -3   9   6       54.45       97.50     50.41 o 
  -2   9   6      114.52      121.46     51.81 o 
  -1   9   6       52.88       50.84     45.22 o 
   0   9   6       53.81       22.92     46.74 o 
   1   9   6      437.42      328.31     63.83 o 
   2   9   6        0.22       33.56     52.05 o 
   3   9   6       10.72       68.48     40.49 o 
   4   9   6       36.34        7.10     35.07 o 
   5   9   6      222.37      274.88     75.90 o 
   6   9   6        2.97      -49.04     49.04 o 
   7   9   6      105.12       99.00     71.67 o 
   8   9   6      133.51       80.13     69.77 o 
  -6  10   6        0.71      -49.55     50.11 o 
  -5  10   6      148.60       74.88     60.77 o 
  -4  10   6       78.11       36.42     57.47 o 
  -3  10   6        0.87        5.56     66.87 o 
  -2  10   6       53.14        8.87     52.65 o 
  -1  10   6       72.85      117.86     58.19 o 
   0  10   6       45.13       50.93     51.53 o 
   1  10   6        1.41       18.90     48.68 o 
   2  10   6        5.12      -46.18     46.18 o 
   3  10   6        0.28      -38.69     44.21 o 
   4  10   6       53.02      124.12     96.09 o 
   5  10   6       24.68       26.43     78.48 o 
 -15   0   7      634.72      552.55    108.91 o 
 -13   0   7     1028.37      799.99    122.52 o 
 -11   0   7      148.65      225.89     41.54 o 
  -9   0   7      388.26      340.62     41.95 o 
  -7   0   7       10.93       -8.74     15.16 o 
  -5   0   7     8820.21     9705.75    250.70 o 
  -3   0   7    10348.54    11179.80    268.18 o 
  -1   0   7     5764.20     5433.60    139.86 o 
   1   0   7     6543.74     6242.76    151.85 o 
   3   0   7    23586.99    24576.09    636.48 o 
   5   0   7     9070.49     9450.26    227.62 o 
   7   0   7     3781.52     3671.53    122.89 o 
   9   0   7       64.48       62.82     29.38 o 
  11   0   7     1083.19     1158.74    131.33 o 
  13   0   7       33.25       -0.80     56.86 o 
  15   0   7       25.92      -20.82     64.06 o 
 -16   1   7       19.23       18.24     84.88 o 
 -15   1   7       29.46       41.11     47.52 o 
 -14   1   7      218.67      226.04     57.92 o 
 -13   1   7      893.97      811.56     88.51 o 
 -12   1   7        2.77       -5.29     39.62 o 
 -11   1   7      902.35      987.76     53.05 o 
 -10   1   7        2.56      -11.18     16.75 o 
  -9   1   7     1694.41     1855.35     62.13 o 
  -8   1   7     1033.23      994.00     40.16 o 
  -7   1   7     1989.93     1803.75     49.88 o 
  -6   1   7       10.62       -6.78     10.50 o 
  -5   1   7     5549.44     5921.13    103.02 o 
  -4   1   7        1.56       -0.68      8.38 o 
  -3   1   7     1583.12     1525.24     37.53 o 
  -2   1   7       22.85        1.29      8.57 o 
  -1   1   7     8867.44     8758.75    146.65 o 
   0   1   7       14.56       -1.06      8.10 o 
   1   1   7    13633.77    13718.31    237.17 o 
   2   1   7      235.70      250.64     15.61 o 
   3   1   7      207.09      200.37     16.42 o 
   4   1   7      562.63      669.69     27.52 o 
   5   1   7        0.85       -1.36     11.04 o 
   6   1   7      449.79      443.57     30.17 o 
   7   1   7      250.00      282.55     31.22 o 
   8   1   7      330.87      307.10     26.31 o 
   9   1   7     1337.18     1367.19    129.16 o 
  10   1   7       13.89      -22.95     28.59 o 
  11   1   7       31.28       94.16     38.31 o 
  12   1   7        1.42       14.53     37.74 o 
  13   1   7     1507.07     1758.06    124.24 o 
  14   1   7       77.27      150.94     50.57 o 
  15   1   7        2.71      -20.91     46.08 o 
 -15   2   7      216.79      203.19     59.95 o 
 -14   2   7       12.40       -8.21     39.06 o 
 -13   2   7      291.60      295.74     49.92 o 
 -12   2   7      134.63      173.33     34.89 o 
 -11   2   7       46.05       48.65     36.38 o 
 -10   2   7     1098.04     1154.60     54.93 o 
  -9   2   7      226.29      218.99     24.08 o 
  -8   2   7     1178.99     1114.80     43.13 o 
  -7   2   7       75.06       75.81     13.63 o 
  -6   2   7     1048.30     1042.54     35.56 o 
  -5   2   7     1856.16     1857.93     43.23 o 
  -4   2   7     1252.35     1337.10     54.03 o 
  -3   2   7       40.00       30.23     10.39 o 
  -2   2   7      686.15      677.14     25.80 o 
  -1   2   7     5093.43     4782.13     93.14 o 
   0   2   7        4.06        0.02     10.27 o 
   1   2   7     2409.27     2220.88     58.63 o 
   2   2   7     3351.82     3520.85     75.35 o 
   3   2   7     3869.06     3622.52     85.38 o 
   4   2   7       12.88       18.36      8.66 o 
   5   2   7     2491.64     2188.84     57.56 o 
   6   2   7     1332.03     1254.74     50.88 o 
   7   2   7     3795.46     3919.60    110.96 o 
   8   2   7       99.69       98.78     18.69 o 
   9   2   7      334.80      290.34     44.84 o 
  10   2   7       72.95       89.34     30.21 o 
  11   2   7      653.95      635.78    110.51 o 
  12   2   7      102.83      107.35     45.24 o 
  13   2   7        1.09      -24.33     35.79 o 
  14   2   7      102.25      125.23     50.64 o 
 -15   3   7       53.74       46.27     61.66 o 
 -14   3   7       81.34       55.40     56.06 o 
 -13   3   7      921.00      968.72    149.62 o 
 -12   3   7        3.20       13.43     35.48 o 
 -11   3   7      238.79      327.66     38.18 o 
 -10   3   7       92.18       44.83     28.43 o 
  -9   3   7      858.26      863.05     42.80 o 
  -8   3   7     1285.74     1383.26     58.28 o 
  -7   3   7     1423.70     1498.23     51.34 o 
  -6   3   7      208.83      225.68     17.96 o 
  -5   3   7     8027.09     7805.98    131.77 o 
  -4   3   7       40.11       24.20     11.01 o 
  -3   3   7      432.76      388.12     21.02 o 
  -2   3   7      791.93      932.55     34.32 o 
  -1   3   7      174.77      267.17     24.65 o 
   0   3   7       37.11       40.74     12.24 o 
   1   3   7      543.48      597.67     29.05 o 
   2   3   7      774.43      799.54     35.75 o 
   3   3   7      832.43      812.45     37.47 o 
   4   3   7      445.15      539.08     29.69 o 
   5   3   7        0.53       -5.24     11.20 o 
   6   3   7     5813.77     5820.51    149.60 o 
   7   3   7     1970.24     1808.06     63.52 o 
   8   3   7      424.09      360.50     38.54 o 
   9   3   7      775.56      728.68     58.33 o 
  10   3   7      633.97      650.13     96.80 o 
  11   3   7      356.24      354.11     88.18 o 
  12   3   7       19.27      -23.22     55.25 o 
  13   3   7      328.26      214.61     84.88 o 
  14   3   7        1.38       16.82     76.88 o 
 -15   4   7       59.21      108.77     54.81 o 
 -14   4   7       17.39       59.04     46.38 o 
 -13   4   7       79.72       70.31     38.27 o 
 -12   4   7      430.90      440.65     50.70 o 
 -11   4   7       71.79       28.98     27.56 o 
 -10   4   7       23.64       -1.80     21.99 o 
  -9   4   7        5.20        0.16     19.26 o 
  -8   4   7     1656.87     1632.02     58.24 o 
  -7   4   7      324.33      345.67     22.95 o 
  -6   4   7       40.75       31.17     13.76 o 
  -5   4   7       85.82       95.99     15.24 o 
  -4   4   7     1184.41     1213.42     40.46 o 
  -3   4   7     3069.87     2956.58     67.86 o 
  -2   4   7       20.17       16.57     11.47 o 
  -1   4   7      192.85      176.82     20.63 o 
   0   4   7     1117.78     1208.10     41.21 o 
   1   4   7     3444.22     3281.15     83.67 o 
   2   4   7     2064.08     2030.41     57.50 o 
   3   4   7     5091.57     5062.35    132.99 o 
   4   4   7       19.00       -7.32     11.59 o 
   5   4   7     3067.41     2921.02     83.17 o 
   6   4   7      868.19     1021.11    102.10 o 
   7   4   7      317.63      349.52    126.53 o 
   8   4   7       10.20      -10.36     35.12 o 
   9   4   7      327.20      342.61     63.35 o 
  10   4   7        4.98        5.22     31.61 o 
  11   4   7      636.39      624.80     68.37 o 
  12   4   7       59.58      100.10     76.88 o 
  13   4   7       71.08      129.73     88.09 o 
 -14   5   7       47.56       53.34     48.39 o 
 -13   5   7       31.32       28.43     41.17 o 
 -12   5   7      100.82      112.24     42.16 o 
 -11   5   7      357.85      358.49     57.92 o 
 -10   5   7      356.81      305.26     37.63 o 
  -9   5   7     1290.82     1405.32     63.38 o 
  -8   5   7        4.20      -12.16     17.80 o 
  -7   5   7     1855.23     1845.57     64.55 o 
  -6   5   7      646.64      722.55     43.19 o 
  -5   5   7     3636.35     3650.79     78.49 o 
  -4   5   7      831.62      896.77     38.33 o 
  -3   5   7     3190.95     3193.32     74.46 o 
  -2   5   7      598.17      590.65     32.15 o 
  -1   5   7      956.67      900.02     78.24 o 
   0   5   7     1367.05     1354.36     46.20 o 
   1   5   7     3232.43     3289.72     77.73 o 
   2   5   7      476.28      517.28     43.65 o 
   3   5   7      271.87      346.65     29.01 o 
   4   5   7       11.67       29.53     19.04 o 
   5   5   7      196.87      156.62     47.08 o 
   6   5   7     2617.71     2599.60    319.52 o 
   7   5   7       17.90      -26.13     34.01 o 
   8   5   7       14.83       18.34     30.08 o 
   9   5   7       13.04       23.24     32.45 o 
  10   5   7      191.52      120.08     62.86 o 
  11   5   7      110.94      171.92     59.89 o 
  12   5   7        0.23       40.04     82.48 o 
  13   5   7       12.69       18.42     72.87 o 
 -13   6   7        0.84      -25.67     38.42 o 
 -12   6   7      121.38      117.14     44.45 o 
 -11   6   7       50.00        9.64     36.83 o 
 -10   6   7      222.35      222.67     40.69 o 
  -9   6   7       51.19       11.68     28.27 o 
  -8   6   7      105.19      138.32     32.69 o 
  -7   6   7     1070.78     1022.91     63.21 o 
  -6   6   7      708.44      608.23     42.72 o 
  -5   6   7      318.29      342.24     27.58 o 
  -4   6   7      996.62      983.78     45.43 o 
  -3   6   7     1730.17     1894.12     71.57 o 
  -2   6   7      977.06      951.35     52.17 o 
  -1   6   7     1030.07     1001.81     45.92 o 
   0   6   7       15.60       -0.18     13.71 o 
   1   6   7     1784.84     1743.74     57.30 o 
   2   6   7      475.91      563.53     43.00 o 
   3   6   7     2388.05     2260.95    100.32 o 
   4   6   7       18.47       34.03     24.29 o 
   5   6   7      226.32      202.77     31.48 o 
   6   6   7      238.88      313.42     82.08 o 
   7   6   7       88.63       -8.32     38.96 o 
   8   6   7        0.21        2.85     45.71 o 
   9   6   7      875.84      898.99    108.38 o 
  10   6   7        3.04       -2.14     48.34 o 
  11   6   7       13.14       84.70     57.12 o 
  12   6   7        3.75        3.20     86.49 o 
 -12   7   7       11.13      -29.82     70.47 o 
 -11   7   7      430.83      349.09     57.53 o 
 -10   7   7       34.79      -15.28     35.57 o 
  -9   7   7     1003.83      983.71     73.28 o 
  -8   7   7      133.91      102.50     33.20 o 
  -7   7   7       16.79       -5.45     22.56 o 
  -6   7   7        7.43      -15.24     26.00 o 
  -5   7   7       27.18      -12.84     22.82 o 
  -4   7   7      233.13      179.49     40.04 o 
  -3   7   7      315.32      416.94     43.86 o 
  -2   7   7      732.08      751.67     96.74 o 
  -1   7   7      624.36      623.02     41.88 o 
   0   7   7        7.41        4.65     29.16 o 
   1   7   7     1594.10     1401.23     87.43 o 
   2   7   7       13.37       24.08     28.22 o 
   3   7   7      491.18      414.35     54.17 o 
   4   7   7      279.81      277.46     39.55 o 
   5   7   7       49.79       11.75     23.84 o 
   6   7   7      903.44      910.57    106.24 o 
   7   7   7      213.24      230.03     66.32 o 
   8   7   7      442.60      462.48     83.28 o 
   9   7   7       39.18       66.64     57.53 o 
  10   7   7        3.88      -20.55     54.62 o 
  11   7   7      530.75      903.03    157.36 o 
 -10   8   7      118.43      118.31     49.27 o 
  -9   8   7      103.58       62.81     43.21 o 
  -8   8   7      217.07      214.02     52.07 o 
  -7   8   7       29.79      -35.83     38.17 o 
  -6   8   7      157.87      101.44     41.84 o 
  -5   8   7       32.50       38.86     36.62 o 
  -4   8   7        4.72      -31.79     38.22 o 
  -3   8   7      887.35      807.61     98.10 o 
  -2   8   7      225.43      222.25     70.87 o 
  -1   8   7      276.84      407.19     65.26 o 
   0   8   7       20.40       34.63     33.73 o 
   1   8   7       43.95      146.77     68.57 o 
   2   8   7      490.82      477.03     55.27 o 
   3   8   7       83.01       63.20     33.78 o 
   4   8   7       13.12       -7.08     28.05 o 
   5   8   7       59.28       82.39     57.16 o 
   6   8   7       15.33      -20.78     47.13 o 
   7   8   7       53.76       78.80     60.77 o 
   8   8   7       58.35      117.36     67.15 o 
   9   8   7       62.63      103.95     63.95 o 
  -9   9   7        1.53      -50.05     50.05 o 
  -8   9   7       95.85       51.32     58.44 o 
  -7   9   7       99.21      126.33     58.26 o 
  -6   9   7       12.07       26.44     50.05 o 
  -5   9   7      118.08      197.02     73.67 o 
  -4   9   7      348.63      350.86     72.06 o 
  -3   9   7      418.77      466.93     84.08 o 
  -2   9   7      390.78      364.39    154.95 o 
  -1   9   7       47.98       52.20     45.83 o 
   0   9   7       79.94       60.98     62.86 o 
   1   9   7       93.29       83.71     50.20 o 
   2   9   7      690.87      615.27     77.51 o 
   3   9   7        8.72       78.50     37.38 o 
   4   9   7      126.13      444.84    309.11 o 
   5   9   7       44.84       22.88     97.70 o 
   6   9   7       27.14      -14.05     51.24 o 
   7   9   7       82.28      214.07     82.48 o 
  -6  10   7       62.89       32.27     57.87 o 
  -5  10   7        6.73      -48.00     48.00 o 
  -4  10   7      231.50      252.53    104.50 o 
  -3  10   7      168.99      146.78     61.71 o 
  -2  10   7        0.54      -17.02     48.66 o 
  -1  10   7       31.23      229.56    134.53 o 
   0  10   7       12.16       29.25     68.47 o 
   1  10   7       18.17       -0.70     49.02 o 
   2  10   7      159.43      102.40     52.29 o 
   3  10   7        2.26       21.71     49.10 o 
   4  10   7        5.18      150.55     92.09 o 
   5  10   7      113.29       73.67     87.29 o 
 -16   0   8      507.56      662.25    131.33 o 
 -14   0   8       91.90      -50.45     50.45 o 
 -12   0   8      451.98      645.14    177.78 o 
 -10   0   8      141.23      114.47     32.78 o 
  -8   0   8       72.80       63.94     22.17 o 
  -6   0   8      505.04      423.48     35.07 o 
  -4   0   8     1360.46     1238.48     55.61 o 
  -2   0   8     4655.59     4639.09    140.35 o 
   0   0   8      253.40      259.73     26.23 o 
   2   0   8    24056.04    24625.62    552.34 o 
   4   0   8     3298.26     3473.40    117.31 o 
   6   0   8      687.81      742.76     45.19 o 
   8   0   8      285.04      242.99     33.52 o 
  10   0   8      421.09      569.36     92.89 o 
  12   0   8       20.79      -53.65     53.65 o 
  14   0   8      124.37        6.41     60.06 o 
 -15   1   8       29.28      -46.85     46.85 o 
 -14   1   8      431.12      463.71     74.64 o 
 -13   1   8       42.75      -36.74     36.74 o 
 -12   1   8      107.91       89.49     35.78 o 
 -11   1   8       11.99       -6.15     19.99 o 
 -10   1   8     2911.91     3051.25     87.99 o 
  -9   1   8      344.68      360.87     31.15 o 
  -8   1   8     2759.95     2824.70     68.31 o 
  -7   1   8        5.35      -11.69     11.69 o 
  -6   1   8    14921.30    15145.48    293.39 o 
  -5   1   8      173.02      177.34     16.79 o 
  -4   1   8     4597.28     4443.31     91.86 o 
  -3   1   8     1176.52     1181.29     41.31 o 
  -2   1   8     3118.29     3127.96     67.01 o 
  -1   1   8      344.87      295.26     21.34 o 
   0   1   8     3037.92     2823.22     65.38 o 
   1   1   8       27.07       42.16     11.57 o 
   2   1   8    12366.63    12422.61    236.04 o 
   3   1   8       68.49       88.48     15.57 o 
   4   1   8     3345.40     3329.87     77.04 o 
   5   1   8      105.19      158.03     17.23 o 
   6   1   8      520.72      530.47     31.11 o 
   7   1   8        0.47        5.28     15.95 o 
   8   1   8       83.78       75.76     20.46 o 
   9   1   8      349.96      370.46     45.23 o 
  10   1   8      575.67      506.48    141.74 o 
  11   1   8      356.96      440.59     62.36 o 
  12   1   8      410.87      626.48    140.54 o 
  13   1   8        1.71       16.11     41.70 o 
  14   1   8      336.76      436.80     71.81 o 
 -15   2   8        8.45       27.14     46.96 o 
 -14   2   8       17.62       26.80     43.47 o 
 -13   2   8        0.27      -15.84     31.35 o 
 -12   2   8      758.60      806.28     84.45 o 
 -11   2   8      361.65      381.57     40.02 o 
 -10   2   8        2.41       -5.52     18.37 o 
  -9   2   8      840.00      850.96     56.05 o 
  -8   2   8      436.21      503.33     30.19 o 
  -7   2   8      492.28      531.65     29.34 o 
  -6   2   8       60.30       42.11     13.20 o 
  -5   2   8     5464.00     5839.48    110.20 o 
  -4   2   8       29.08       36.64     12.14 o 
  -3   2   8     2807.90     2891.10     70.43 o 
  -2   2   8      857.17      673.49     39.10 o 
  -1   2   8     1892.51     2103.31     66.01 o 
   0   2   8      450.73      424.63     33.85 o 
   1   2   8      117.22      141.90     18.74 o 
   2   2   8    10816.40    10867.79    227.89 o 
   3   2   8      550.48      636.40     34.30 o 
   4   2   8      572.86      462.67     30.65 o 
   5   2   8      258.50      295.90     29.99 o 
   6   2   8     2194.83     2213.38     72.68 o 
   7   2   8      756.15      789.99     56.52 o 
   8   2   8      385.99      454.10     43.80 o 
   9   2   8     1621.11     1579.44    166.35 o 
  10   2   8      263.51      304.16     46.21 o 
  11   2   8       65.35       48.81     50.05 o 
  12   2   8        1.20       56.81     85.28 o 
  13   2   8        4.86       31.24     49.65 o 
  14   2   8      240.87       -8.81     70.47 o 
 -15   3   8        0.23       31.11     47.42 o 
 -14   3   8      215.16      204.50     59.63 o 
 -13   3   8        1.78      -27.27     34.08 o 
 -12   3   8      645.18      720.42     69.80 o 
 -11   3   8        0.65       15.99     23.85 o 
 -10   3   8     1673.44     1743.37     78.73 o 
  -9   3   8      111.14      154.23     39.75 o 
  -8   3   8     2374.15     2450.17     92.01 o 
  -7   3   8       26.28       17.03     13.44 o 
  -6   3   8     4802.56     4892.05     98.04 o 
  -5   3   8     1154.31     1182.07     44.04 o 
  -4   3   8     5295.21     5245.18    107.11 o 
  -3   3   8     2217.37     2163.17     58.65 o 
  -2   3   8      794.26      768.78     36.64 o 
  -1   3   8     3646.97     3956.15     89.00 o 
   0   3   8      658.01      828.15     42.40 o 
   1   3   8      104.20      106.42     16.59 o 
   2   3   8        6.63       10.71     10.78 o 
   3   3   8        3.61        5.71      8.92 o 
   4   3   8      507.43      564.73     37.63 o 
   5   3   8      168.40      167.89     20.01 o 
   6   3   8       30.49       13.16     15.03 o 
   7   3   8       89.02       85.31     24.50 o 
   8   3   8      412.70      490.25     44.40 o 
   9   3   8      148.71      196.91     32.96 o 
  10   3   8      695.33      678.51     54.99 o 
  11   3   8      661.54      685.75     68.10 o 
  12   3   8      227.46      172.97     85.68 o 
  13   3   8       77.60       28.83     76.08 o 
  14   3   8       87.65      217.82     91.29 o 
 -14   4   8      534.61      560.94    102.58 o 
 -13   4   8        0.49        0.83     35.65 o 
 -12   4   8       65.88       53.89     52.53 o 
 -11   4   8      373.08      388.12     46.25 o 
 -10   4   8        1.74      -19.08     21.09 o 
  -9   4   8     2534.86     2448.46     93.02 o 
  -8   4   8      489.33      563.19     44.71 o 
  -7   4   8        1.11       26.76     14.48 o 
  -6   4   8     1316.25     1304.38     68.97 o 
  -5   4   8     3081.49     3136.07     81.83 o 
  -4   4   8       82.99       77.44     17.60 o 
  -3   4   8        2.76       -8.66     12.27 o 
  -2   4   8     3337.93     3257.64     79.66 o 
  -1   4   8      356.45      389.78     24.03 o 
   0   4   8     3670.68     3496.10     82.14 o 
   1   4   8      448.62      448.06     32.47 o 
   2   4   8      929.02      942.78     47.54 o 
   3   4   8        7.53        9.02     18.78 o 
   4   4   8      516.28      496.81     34.77 o 
   5   4   8       24.96       53.30     15.82 o 
   6   4   8     5008.48     4986.60    131.23 o 
   7   4   8      906.82      845.78     86.59 o 
   8   4   8      844.86      847.54    190.99 o 
   9   4   8       50.57       98.02     47.26 o 
  10   4   8      176.90      222.67    103.30 o 
  11   4   8       62.85       83.30     51.22 o 
  12   4   8       61.26      147.35     81.68 o 
  13   4   8       88.71      164.16     96.09 o 
 -14   5   8       49.91       55.33     69.44 o 
 -13   5   8       28.25        2.59     34.36 o 
 -12   5   8      278.43      292.89     51.82 o 
 -11   5   8       86.36       -3.02     28.95 o 
 -10   5   8       20.65       24.43     25.12 o 
  -9   5   8       24.40       25.02     24.55 o 
  -8   5   8      205.39      219.49     33.64 o 
  -7   5   8        8.34        3.97     16.68 o 
  -6   5   8      641.73      668.80     55.59 o 
  -5   5   8      165.33      138.00     20.55 o 
  -4   5   8      249.80      276.34     23.43 o 
  -3   5   8      459.41      435.29     27.87 o 
  -2   5   8     2018.70     1917.79     54.69 o 
  -1   5   8       12.83       33.46     15.21 o 
   0   5   8        1.94       -3.94     12.91 o 
   1   5   8      376.80      358.53     24.08 o 
   2   5   8       89.06       90.80     17.16 o 
   3   5   8      876.02      884.45     47.23 o 
   4   5   8      288.86      301.65     26.41 o 
   5   5   8      748.41      659.37     34.70 o 
   6   5   8     1443.39     1468.54    126.12 o 
   7   5   8       38.02       22.96     42.52 o 
   8   5   8      232.95      191.87     59.42 o 
   9   5   8      586.34      741.92     90.87 o 
  10   5   8      147.89      135.52     58.37 o 
  11   5   8       73.61       46.40     52.65 o 
  12   5   8       15.58      100.90     88.09 o 
 -13   6   8        0.66      -26.50     38.47 o 
 -12   6   8        0.28       31.74     44.99 o 
 -11   6   8      132.85      111.95     62.89 o 
 -10   6   8      148.03      173.15     54.21 o 
  -9   6   8      836.51      902.41     65.88 o 
  -8   6   8        7.37       -0.75     27.31 o 
  -7   6   8       71.63       96.61     25.85 o 
  -6   6   8     1647.23     1489.39     67.60 o 
  -5   6   8      529.89      555.90     31.79 o 
  -4   6   8     1342.52     1454.07     52.91 o 
  -3   6   8       70.25       99.31     20.10 o 
  -2   6   8       76.00       88.72     18.35 o 
  -1   6   8      230.36      321.57     33.13 o 
   0   6   8     4052.65     4299.10    110.34 o 
   1   6   8      424.73      413.73     39.45 o 
   2   6   8     1366.05     1306.85     58.21 o 
   3   6   8      173.83      198.42     56.67 o 
   4   6   8     2710.47     2566.01    108.69 o 
   5   6   8      779.97      863.25     52.92 o 
   6   6   8      351.48      385.39     71.76 o 
   7   6   8       27.26      -10.44     75.27 o 
   8   6   8      353.89      328.49    119.32 o 
   9   6   8      142.23       78.62     55.58 o 
  10   6   8      676.09      751.46    102.98 o 
  11   6   8       69.71       19.30     62.08 o 
  12   6   8      249.77      189.79    102.50 o 
 -12   7   8       74.87       66.71     46.27 o 
 -11   7   8        8.59       -6.96     37.64 o 
 -10   7   8       60.68      123.21    121.90 o 
  -9   7   8      240.10      195.67     48.62 o 
  -8   7   8      894.57      912.03     66.93 o 
  -7   7   8        5.80      -17.41     27.43 o 
  -6   7   8        5.65       42.96     34.53 o 
  -5   7   8      322.97      410.01     70.40 o 
  -4   7   8       26.06       -4.36     34.25 o 
  -3   7   8      106.34       56.87     29.73 o 
  -2   7   8      338.48      337.43     42.02 o 
  -1   7   8       79.40       79.85     26.76 o 
   0   7   8      940.12      906.36     70.73 o 
   1   7   8        3.04      -25.13     25.13 o 
   2   7   8       61.74       55.25     31.62 o 
   3   7   8      181.20      232.05     39.28 o 
   4   7   8        4.65       11.92     27.05 o 
   5   7   8      355.79      358.29     39.91 o 
   6   7   8       10.76       50.41     88.49 o 
   7   7   8      215.66      294.00    157.76 o 
   8   7   8        1.14      -45.26     45.26 o 
   9   7   8      100.86       82.73     58.93 o 
  10   7   8        3.72      -54.73     56.87 o 
 -10   8   8       75.04      101.46     65.36 o 
  -9   8   8       12.95       37.31     44.14 o 
  -8   8   8      303.25      235.13     92.18 o 
  -7   8   8      343.02      378.82     59.35 o 
  -6   8   8        8.39       45.02     37.75 o 
  -5   8   8        9.80      -21.56     39.44 o 
  -4   8   8      153.70      187.58     54.14 o 
  -3   8   8       31.63       26.43     43.03 o 
  -2   8   8       89.68       24.37     41.27 o 
  -1   8   8      117.62       76.50     55.77 o 
   0   8   8      489.92      522.12    103.06 o 
   1   8   8       64.09       30.12     36.13 o 
   2   8   8       41.81      -26.29     26.29 o 
   3   8   8       20.99      -22.05     30.61 o 
   4   8   8      133.03      178.70     52.82 o 
   5   8   8       24.04        1.70     48.74 o 
   6   8   8       59.34       62.56     55.41 o 
   7   8   8        3.94      -46.65     46.65 o 
   8   8   8       36.60      -52.09     52.09 o 
   9   8   8       26.93       49.84     68.82 o 
  -8   9   8       87.40      115.98     59.38 o 
  -7   9   8       54.04       64.94     89.29 o 
  -6   9   8       57.94       48.10     53.65 o 
  -5   9   8       39.77      -20.56     86.89 o 
  -4   9   8       84.15       37.91     52.65 o 
  -3   9   8      101.86       85.41     57.26 o 
  -2   9   8      154.40      166.69     58.83 o 
  -1   9   8      274.84      322.48     67.90 o 
   0   9   8      122.88      131.26     65.26 o 
   1   9   8      454.17      406.19     69.11 o 
   2   9   8       50.25       45.32     43.55 o 
   3   9   8      191.31      217.21     57.99 o 
   4   9   8       69.80      110.93     79.28 o 
   5   9   8      203.12      302.71     79.33 o 
   6   9   8      171.42      274.08     79.69 o 
   7   9   8       57.67       74.29     65.39 o 
  -5  10   8       24.17       46.61     86.09 o 
  -4  10   8       50.27       14.80     56.17 o 
  -3  10   8       96.34       63.07     74.47 o 
  -2  10   8      183.38      142.60     78.88 o 
  -1  10   8       54.99      -10.76     55.94 o 
   0  10   8       45.69       65.14     52.79 o 
   1  10   8       17.90        8.11     49.05 o 
   2  10   8        1.16      -29.13     47.25 o 
   3  10   8       19.71       66.47     89.69 o 
   4  10   8      117.13      222.62    100.90 o 
 -15   0   9      288.41      192.99     85.68 o 
 -13   0   9       45.30       32.83     66.47 o 
 -11   0   9     1287.22     1166.37     82.25 o 
  -9   0   9      885.33      722.42     78.12 o 
  -7   0   9      480.58      442.80     37.96 o 
  -5   0   9     3671.73     3665.34    108.38 o 
  -3   0   9     4849.76     4386.14    138.50 o 
  -1   0   9    13460.93    13403.11    441.10 o 
   1   0   9     3955.06     3823.14    120.35 o 
   3   0   9     6692.51     6596.16    191.39 o 
   5   0   9    17164.13    16570.70    445.68 o 
   7   0   9       28.24       12.94     19.05 o 
   9   0   9     1358.17     1406.99    141.74 o 
  11   0   9      474.58      453.25     90.49 o 
  13   0   9      162.54      237.03     80.08 o 
 -15   1   9       81.69       95.18     51.65 o 
 -14   1   9       43.39       54.27     44.42 o 
 -13   1   9      686.38      582.29     77.84 o 
 -12   1   9        0.23       -8.00     42.47 o 
 -11   1   9       77.27      123.94     25.95 o 
 -10   1   9      379.58      378.82     40.42 o 
  -9   1   9      145.13      149.41     23.79 o 
  -8   1   9      185.27      164.60     21.38 o 
  -7   1   9     4538.90     4501.33     93.93 o 
  -6   1   9     1008.46     1033.17     39.38 o 
  -5   1   9     1786.24     1734.11     55.73 o 
  -4   1   9        5.72        0.34     13.89 o 
  -3   1   9     5993.76     5691.43    121.32 o 
  -2   1   9      427.83      527.80     30.17 o 
  -1   1   9       32.00        3.55     12.10 o 
   0   1   9     2491.58     2410.85     88.45 o 
   1   1   9      611.37      661.13     32.45 o 
   2   1   9       13.34        6.58     11.16 o 
   3   1   9     2435.39     2248.11     62.79 o 
   4   1   9       72.57       62.03     15.10 o 
   5   1   9      858.87      855.58     39.99 o 
   6   1   9        3.99       22.24     15.48 o 
   7   1   9      811.58      763.67     39.98 o 
   8   1   9      168.66      118.09     39.16 o 
   9   1   9        5.17       -4.58     26.45 o 
  10   1   9       42.81       12.53     35.05 o 
  11   1   9      206.57      248.51     52.58 o 
  12   1   9        3.44       -7.79     38.87 o 
  13   1   9      509.13      471.66     70.61 o 
  14   1   9       27.21      103.29     54.02 o 
 -15   2   9      252.00      254.36     92.89 o 
 -14   2   9        1.21      -22.69     57.26 o 
 -13   2   9      149.67       92.26     41.60 o 
 -12   2   9       48.49       24.10     33.58 o 
 -11   2   9       29.36      -13.84     24.21 o 
 -10   2   9        4.65        1.86     18.33 o 
  -9   2   9      773.97      812.22     45.66 o 
  -8   2   9      270.78      259.73     24.90 o 
  -7   2   9     1412.85     1458.90     50.24 o 
  -6   2   9        0.98       -7.07     11.21 o 
  -5   2   9     2274.92     2266.70     58.81 o 
  -4   2   9     2385.63     2430.83     60.24 o 
  -3   2   9      928.40      838.90     39.98 o 
  -2   2   9     5638.16     5899.27    136.50 o 
  -1   2   9      653.19      589.69     29.51 o 
   0   2   9        3.03      -10.41     11.08 o 
   1   2   9    10625.24    10585.32    206.43 o 
   2   2   9      414.82      478.01     29.21 o 
   3   2   9     6951.62     6740.35    136.37 o 
   4   2   9      129.15      129.69     25.06 o 
   5   2   9    10701.93    10595.49    225.84 o 
   6   2   9      105.59      118.79     26.77 o 
   7   2   9       34.81       29.26     19.27 o 
   8   2   9       54.73       59.91     36.65 o 
   9   2   9      951.70     1209.89     88.36 o 
  10   2   9       15.07       10.47     55.25 o 
  11   2   9      368.60      343.70     52.98 o 
  12   2   9      508.68      536.31     74.07 o 
  13   2   9      152.53      151.66     72.07 o 
  14   2   9      109.46       -4.00     76.08 o 
 -15   3   9       98.43      106.83     58.10 o 
 -14   3   9      254.19      204.23     69.27 o 
 -13   3   9      224.39      264.94     50.74 o 
 -12   3   9      264.41      227.05     47.80 o 
 -11   3   9      957.00      930.73     66.13 o 
 -10   3   9       63.81       44.78     24.35 o 
  -9   3   9     3700.49     3966.71    113.40 o 
  -8   3   9     1584.82     1413.64     67.97 o 
  -7   3   9     4061.61     3968.48    141.10 o 
  -6   3   9     1348.53     1391.84     51.54 o 
  -5   3   9     2962.31     3041.67     95.43 o 
  -4   3   9      309.75      307.90     23.02 o 
  -3   3   9     4664.77     4618.66    104.78 o 
  -2   3   9      959.80      936.55     43.43 o 
  -1   3   9     2319.64     2330.66     61.34 o 
   0   3   9    10180.72    10042.47    199.18 o 
   1   3   9      124.02       99.48     16.55 o 
   2   3   9     1211.14     1172.56     42.39 o 
   3   3   9        9.78        7.09      9.47 o 
   4   3   9       83.72       88.95     18.74 o 
   5   3   9     1349.23     1296.16     52.55 o 
   6   3   9      168.98      179.64     27.05 o 
   7   3   9       29.77       64.56     24.37 o 
   8   3   9      103.24      135.16     30.19 o 
   9   3   9       19.26       35.00     26.80 o 
  10   3   9      125.87      147.65     32.49 o 
  11   3   9      450.38      415.04     54.44 o 
  12   3   9        1.84      -60.86     60.86 o 
  13   3   9       63.02      242.64     95.29 o 
 -14   4   9       22.29       -2.66     40.60 o 
 -13   4   9      218.95      160.64     48.27 o 
 -12   4   9       18.75       -4.04     33.26 o 
 -11   4   9      327.45      380.14     46.66 o 
 -10   4   9       76.88       54.88     24.69 o 
  -9   4   9        1.28        8.44     21.77 o 
  -8   4   9      385.50      396.22     34.92 o 
  -7   4   9      198.27      186.05     22.97 o 
  -6   4   9      261.45      269.01     25.03 o 
  -5   4   9      531.35      573.84     31.95 o 
  -4   4   9       27.60       52.27     14.82 o 
  -3   4   9       49.38       85.98     22.82 o 
  -2   4   9     2203.19     2183.31     67.30 o 
  -1   4   9     1060.90     1086.65     42.31 o 
   0   4   9      870.66      955.24     40.04 o 
   1   4   9     1971.03     1847.31     59.91 o 
   2   4   9       21.31       22.26     13.36 o 
   3   4   9      868.33      884.03     45.81 o 
   4   4   9      195.95      240.71     25.11 o 
   5   4   9      689.06      711.71     38.75 o 
   6   4   9       87.15      117.87     41.68 o 
   7   4   9     1135.00     1302.38    102.61 o 
   8   4   9      128.89      172.97     52.66 o 
   9   4   9      404.65      436.89     74.07 o 
  10   4   9      380.62      524.57     80.38 o 
  11   4   9       29.69      -11.21     68.87 o 
  12   4   9      334.98      203.40     91.29 o 
  13   4   9       65.98      152.95     89.69 o 
 -14   5   9       56.68      129.09     52.51 o 
 -13   5   9       29.12       99.38     43.71 o 
 -12   5   9      132.25      124.88     46.98 o 
 -11   5   9     1383.80     1588.91     91.59 o 
 -10   5   9       47.10       12.05     24.99 o 
  -9   5   9      343.89      423.52     57.24 o 
  -8   5   9       52.05       12.68     23.00 o 
  -7   5   9       56.50       66.74     19.85 o 
  -6   5   9      420.94      356.41     28.71 o 
  -5   5   9      965.03      982.47     43.74 o 
  -4   5   9      187.71      188.29     24.49 o 
  -3   5   9     1373.16     1469.37     52.90 o 
  -2   5   9     1541.13     1623.34     56.22 o 
  -1   5   9     1247.36     1339.96     51.72 o 
   0   5   9     2183.12     2229.66     63.16 o 
   1   5   9       23.64       21.74     13.89 o 
   2   5   9      163.36      147.49     20.33 o 
   3   5   9      161.08      182.70     26.74 o 
   4   5   9     1553.45     1450.36     77.04 o 
   5   5   9        2.19        8.72     18.29 o 
   6   5   9     2839.77     3022.82    172.04 o 
   7   5   9        3.39       40.54     44.47 o 
   8   5   9       44.68       70.56     49.58 o 
   9   5   9      871.17     1020.00    110.80 o 
  10   5   9        8.52       78.05     54.06 o 
  11   5   9      266.48      486.88    126.53 o 
  12   5   9       14.94      -52.05     77.68 o 
 -13   6   9      112.04      146.85     50.90 o 
 -12   6   9      117.75      117.44     48.84 o 
 -11   6   9      433.82      381.90     60.40 o 
 -10   6   9      149.77       97.24     42.60 o 
  -9   6   9       28.31       30.90     31.69 o 
  -8   6   9      586.05      630.96     56.10 o 
  -7   6   9      266.61      282.41     34.97 o 
  -6   6   9      274.85      350.61     32.15 o 
  -5   6   9      214.84      221.14     22.94 o 
  -4   6   9       39.88       32.77     17.74 o 
  -3   6   9       54.13       59.24     19.46 o 
  -2   6   9      418.88      438.50     35.09 o 
  -1   6   9      158.52      133.03     29.66 o 
   0   6   9        2.38      -16.48     16.48 o 
   1   6   9      668.08      688.54     81.91 o 
   2   6   9     2424.66     2488.97    124.60 o 
   3   6   9      855.57      950.79     65.73 o 
   4   6   9       31.26       33.19     25.12 o 
   5   6   9       35.11       16.08     22.07 o 
   6   6   9       36.88       19.72     42.16 o 
   7   6   9      486.69      597.23    108.11 o 
   8   6   9       80.55       72.91     53.15 o 
   9   6   9      374.65      432.79     82.98 o 
  10   6   9       94.59      102.17     60.86 o 
  11   6   9      122.64      110.36    118.12 o 
 -12   7   9        2.02       34.67     45.99 o 
 -11   7   9      142.42      163.53     51.36 o 
 -10   7   9       18.50      -13.24     39.22 o 
  -9   7   9      212.56      311.87     56.36 o 
  -8   7   9       67.42      112.82     35.77 o 
  -7   7   9      384.12      478.41     50.73 o 
  -6   7   9       18.68        5.65     28.83 o 
  -5   7   9     1465.27     1474.60     96.96 o 
  -4   7   9      208.67      296.20     49.16 o 
  -3   7   9      272.35      302.07     42.19 o 
  -2   7   9       52.06       63.13     32.57 o 
  -1   7   9       21.04       17.48     30.59 o 
   0   7   9       14.41       17.35     30.58 o 
   1   7   9     1078.24     1121.18    170.61 o 
   2   7   9       65.90       43.15     56.84 o 
   3   7   9       53.73       67.26     32.86 o 
   4   7   9       84.70      114.47     51.33 o 
   5   7   9      287.81      276.60     37.90 o 
   6   7   9        2.01      -12.01     48.70 o 
   7   7   9        0.62        7.41     53.24 o 
   8   7   9       46.60       56.62     55.96 o 
   9   7   9      272.37      101.31     66.18 o 
  10   7   9        2.21       54.87     57.13 o 
 -10   8   9       76.01       84.67     50.16 o 
  -9   8   9       17.68        8.50     43.93 o 
  -8   8   9      165.56      179.81     49.39 o 
  -7   8   9      116.31      195.43     52.18 o 
  -6   8   9     1019.93      742.61     91.64 o 
  -5   8   9      166.28      198.80     57.35 o 
  -4   8   9       47.87       75.12     48.35 o 
  -3   8   9      349.06      231.05     59.50 o 
  -2   8   9       10.14      -16.19     38.22 o 
  -1   8   9       26.20       -2.75     35.52 o 
   0   8   9      147.32      150.28     44.50 o 
   1   8   9        4.08      -30.69     30.69 o 
   2   8   9      105.42      147.21     42.57 o 
   3   8   9       69.18      126.02     41.57 o 
   4   8   9       25.15       67.05     34.83 o 
   5   8   9        4.70        0.39     48.48 o 
   6   8   9       15.44      -40.50     51.75 o 
   7   8   9      551.92      666.38    223.02 o 
   8   8   9        2.30       25.38     92.89 o 
   9   8   9        3.54       44.23     66.07 o 
  -8   9   9       43.43       21.82     52.89 o 
  -7   9   9       12.37        8.30     52.94 o 
  -6   9   9        1.40      -40.91     46.71 o 
  -5   9   9       68.12       71.84     52.21 o 
  -4   9   9      133.80      103.43     57.06 o 
  -3   9   9       19.43       16.58     49.62 o 
  -2   9   9       26.01      -14.47     45.77 o 
  -1   9   9      185.08       74.17     66.47 o 
   0   9   9        0.94      -31.04     80.48 o 
   1   9   9      159.95      228.16     67.67 o 
   2   9   9      564.54      681.89     82.23 o 
   3   9   9       27.88       23.24     37.38 o 
   4   9   9       29.90      165.85     67.50 o 
   5   9   9       34.19       -4.18     80.48 o 
   6   9   9       29.80       14.03     62.89 o 
   7   9   9       34.67       59.78    124.12 o 
  -5  10   9        0.16       33.63     56.62 o 
  -4  10   9      231.74      237.56     70.45 o 
  -3  10   9       69.69      194.44     65.40 o 
  -2  10   9       31.31      105.77     56.59 o 
  -1  10   9      107.66       49.59     53.76 o 
   0  10   9      156.44      240.00     67.90 o 
   1  10   9        0.46       12.27     48.13 o 
   2  10   9        1.22       82.58     52.82 o 
   3  10   9       96.86      110.51     92.09 o 
 -14   0  10      225.73      212.21     85.68 o 
 -12   0  10     1561.69     1518.87    139.74 o 
 -10   0  10       14.12       -6.07     27.86 o 
  -8   0  10        0.80       -6.25     21.56 o 
  -6   0  10     3489.39     3620.11    141.40 o 
  -4   0  10       24.69       87.37     24.16 o 
  -2   0  10      414.53      485.89     39.11 o 
   0   0  10    11351.32    10838.60    365.51 o 
   2   0  10     4909.01     5297.04    248.62 o 
   4   0  10      858.94      754.31     73.43 o 
   6   0  10      246.97      281.34     64.05 o 
   8   0  10     6686.25     6975.96    586.18 o 
  10   0  10       29.52       41.64     56.06 o 
  12   0  10     1315.51     1287.67    151.35 o 
  14   0  10       19.71      -27.23     62.46 o 
 -15   1  10       16.61       12.41     62.86 o 
 -14   1  10       17.17       29.46     43.31 o 
 -13   1  10        8.13        0.79     38.71 o 
 -12   1  10      995.56      960.52     79.04 o 
 -11   1  10       78.53      101.77     25.66 o 
 -10   1  10     1009.03     1241.97     73.29 o 
  -9   1  10      157.65      109.26     23.86 o 
  -8   1  10      521.20      527.67     36.82 o 
  -7   1  10      418.67      389.61     26.63 o 
  -6   1  10     4850.39     4935.91    100.01 o 
  -5   1  10        9.84       -1.70     11.85 o 
  -4   1  10     1794.28     1623.93     51.35 o 
  -3   1  10      467.02      525.55     29.65 o 
  -2   1  10       66.71      108.41     16.67 o 
  -1   1  10     4325.76     4800.58    128.38 o 
   0   1  10       20.78       22.42     14.08 o 
   1   1  10      453.40      528.59     30.28 o 
   2   1  10      379.83      403.51     26.62 o 
   3   1  10      272.67      304.09     23.99 o 
   4   1  10       84.37      107.92     18.48 o 
   5   1  10        0.47       -6.22     13.65 o 
   6   1  10       11.23       11.93     15.85 o 
   7   1  10        0.24        3.77     18.30 o 
   8   1  10      924.90      847.48     61.78 o 
   9   1  10       14.24       42.47     33.92 o 
  10   1  10      716.28      672.44    112.11 o 
  11   1  10        7.66        8.57     37.71 o 
  12   1  10      197.22      277.49     58.36 o 
  13   1  10      156.86      232.73     58.26 o 
  14   1  10      416.45      559.82    152.55 o 
 -15   2  10       25.18      -30.46     44.25 o 
 -14   2  10      313.11      276.98     72.47 o 
 -13   2  10       38.97      105.85     39.58 o 
 -12   2  10      233.96      325.96     52.83 o 
 -11   2  10      288.83      248.58     39.82 o 
 -10   2  10      387.66      379.69     35.47 o 
  -9   2  10       13.58       -9.48     17.86 o 
  -8   2  10       30.38       49.03     19.33 o 
  -7   2  10      752.50      805.81     38.51 o 
  -6   2  10     1128.94     1135.05     45.85 o 
  -5   2  10      225.13      207.70     20.25 o 
  -4   2  10     4103.19     4048.80     97.47 o 
  -3   2  10     2627.19     2585.26     68.40 o 
  -2   2  10      284.77      323.91     26.05 o 
  -1   2  10       77.10       64.56     15.95 o 
   0   2  10     1949.57     1864.74     57.21 o 
   1   2  10     3019.29     3113.17     75.09 o 
   2   2  10     6230.59     6463.91    147.12 o 
   3   2  10     1446.32     1335.37     61.36 o 
   4   2  10     3516.54     3440.07     88.62 o 
   5   2  10       16.00       30.37     14.82 o 
   6   2  10     1564.06     1540.50     53.00 o 
   7   2  10      105.73      102.58     29.18 o 
   8   2  10     1608.03     1654.20     85.74 o 
   9   2  10       18.05       -6.81     26.26 o 
  10   2  10        2.50       34.35     33.08 o 
  11   2  10       93.09        8.56     43.24 o 
  12   2  10      645.25      708.32     79.11 o 
  13   2  10        1.46       -2.50     42.11 o 
 -15   3  10       11.13       -1.18     47.80 o 
 -14   3  10       94.77       33.25     50.80 o 
 -13   3  10      165.41      174.71     47.63 o 
 -12   3  10      405.48      486.27     62.29 o 
 -11   3  10       24.04       32.69     27.51 o 
 -10   3  10      458.63      500.87     44.29 o 
  -9   3  10        7.17      -16.78     19.06 o 
  -8   3  10     1742.09     1829.86     70.09 o 
  -7   3  10      523.04      558.05     34.36 o 
  -6   3  10     3480.98     3461.30     97.07 o 
  -5   3  10        9.87       -9.99     12.08 o 
  -4   3  10     2369.57     2307.80     81.94 o 
  -3   3  10      143.42      150.10     19.70 o 
  -2   3  10      486.70      538.47     33.86 o 
  -1   3  10       61.37       16.54     13.65 o 
   0   3  10     1664.70     1712.11     53.27 o 
   1   3  10     1888.37     2043.91     61.85 o 
   2   3  10      347.94      330.72     24.85 o 
   3   3  10     1099.76     1134.94     52.21 o 
   4   3  10      645.68      677.41     46.04 o 
   5   3  10      118.61      129.48     36.11 o 
   6   3  10       71.70      105.81     27.35 o 
   7   3  10      103.38       68.47     26.73 o 
   8   3  10       34.83       26.11     24.53 o 
   9   3  10      373.32      340.55     43.33 o 
  10   3  10       40.91       57.86     36.12 o 
  11   3  10        2.02       26.83     36.62 o 
  12   3  10       71.44       -7.21     58.46 o 
  13   3  10       67.33       38.44     78.48 o 
 -14   4  10       89.20       66.95     42.65 o 
 -13   4  10       43.29      -34.59     36.68 o 
 -12   4  10       49.08       27.74     36.94 o 
 -11   4  10      532.31      457.78     51.90 o 
 -10   4  10      426.40      463.82     53.88 o 
  -9   4  10      105.26      122.67     28.85 o 
  -8   4  10      183.53      210.02     35.58 o 
  -7   4  10      139.21      116.31     21.13 o 
  -6   4  10      964.49     1002.68     45.05 o 
  -5   4  10       10.81        4.03     14.91 o 
  -4   4  10      389.49      388.21     29.57 o 
  -3   4  10        1.43       -9.35     13.94 o 
  -2   4  10      832.39      848.35     44.76 o 
  -1   4  10      102.87      109.81     17.01 o 
   0   4  10     1748.81     1761.54     79.62 o 
   1   4  10      117.66      156.34     27.01 o 
   2   4  10     2877.50     2938.74     80.07 o 
   3   4  10     6438.87     6285.96    144.62 o 
   4   4  10     4749.31     4795.31    155.35 o 
   5   4  10      446.19      489.17     90.49 o 
   6   4  10      904.30     1086.84    148.02 o 
   7   4  10      205.87      173.39     30.69 o 
   8   4  10      230.61      216.51     58.60 o 
   9   4  10      116.94      124.36     54.32 o 
  10   4  10      114.74       89.55     48.96 o 
  11   4  10      188.62      185.78     86.49 o 
  12   4  10      142.83      129.73     78.48 o 
  13   4  10        0.44      -63.26     63.26 o 
 -13   5  10       90.09       37.03     45.91 o 
 -12   5  10      167.13      132.74     45.74 o 
 -11   5  10       43.50       80.73     36.51 o 
 -10   5  10      477.80      416.77     56.60 o 
  -9   5  10       88.87      104.41     33.29 o 
  -8   5  10     1074.02     1028.05     68.35 o 
  -7   5  10     1088.25     1163.43     82.97 o 
  -6   5  10       76.99       68.21     19.51 o 
  -5   5  10      171.53      197.40     26.50 o 
  -4   5  10      796.37      791.89     62.72 o 
  -3   5  10      285.67      367.37     29.86 o 
  -2   5  10     2696.56     2783.55     72.30 o 
  -1   5  10      653.94      605.76     38.67 o 
   0   5  10      843.39      879.76     42.86 o 
   1   5  10      878.56      963.60     43.19 o 
   2   5  10       25.60       17.86     14.64 o 
   3   5  10        3.57        6.56     22.91 o 
   4   5  10      585.25      590.82     55.83 o 
   5   5  10      465.73      461.74     73.69 o 
   6   5  10       54.48       60.69     23.13 o 
   7   5  10      842.30      886.80     98.81 o 
   8   5  10       86.05       59.48     68.07 o 
   9   5  10       50.18       49.83     52.01 o 
  10   5  10      135.30      185.17     58.82 o 
  11   5  10        5.11        0.80     78.48 o 
  12   5  10      341.28      526.92    132.93 o 
 -12   6  10       25.55       50.74     42.02 o 
 -11   6  10      691.38      679.37     74.92 o 
 -10   6  10       24.00       67.39     38.09 o 
  -9   6  10      218.44      214.13     41.16 o 
  -8   6  10       10.63       17.31     29.86 o 
  -7   6  10      176.34      177.50     35.73 o 
  -6   6  10       65.68      126.48     24.52 o 
  -5   6  10       63.01       55.56     20.52 o 
  -4   6  10      116.17       92.11     21.21 o 
  -3   6  10      485.89      475.34     34.88 o 
  -2   6  10      952.73     1025.31     80.16 o 
  -1   6  10       23.18       13.74     18.60 o 
   0   6  10     1103.71     1090.60     52.62 o 
   1   6  10      585.60      547.89     42.81 o 
   2   6  10      146.27      205.85     37.67 o 
   3   6  10      125.67      173.62     46.66 o 
   4   6  10      101.73      150.65     56.03 o 
   5   6  10      824.11      889.29     60.41 o 
   6   6  10      264.27      216.29     61.52 o 
   7   6  10        6.07      -12.26     49.22 o 
   8   6  10      116.70       29.90     52.70 o 
   9   6  10       66.45       64.24     74.07 o 
  10   6  10      635.15      558.62    176.17 o 
  11   6  10        5.10      224.22    116.11 o 
 -11   7  10       11.42       27.78     43.87 o 
 -10   7  10        1.56        3.48     40.23 o 
  -9   7  10        4.32       -1.20     39.33 o 
  -8   7  10     1156.02     1089.47     79.29 o 
  -7   7  10       94.03       42.11     32.71 o 
  -6   7  10      391.31      384.62     67.78 o 
  -5   7  10      199.29      172.24     81.33 o 
  -4   7  10      637.45      667.57     65.32 o 
  -3   7  10       98.21      123.23     34.70 o 
  -2   7  10     1579.99     1571.48     98.29 o 
  -1   7  10      986.87      910.20    104.26 o 
   0   7  10      207.94      281.41     76.71 o 
   1   7  10       76.44       74.83     33.98 o 
   2   7  10      397.58      393.82     50.90 o 
   3   7  10      482.66      468.42     53.63 o 
   4   7  10       34.70        9.51     42.30 o 
   5   7  10      191.37      209.79     91.29 o 
   6   7  10      202.40      170.66    154.95 o 
   7   7  10       55.40       80.72     59.38 o 
   8   7  10        0.29       31.07     55.78 o 
   9   7  10       29.92      103.94     65.66 o 
  10   7  10        0.38      -61.44     61.44 o 
 -10   8  10        7.28       32.72     36.60 o 
  -9   8  10      148.39       92.22     49.71 o 
  -8   8  10       15.21       25.80     42.69 o 
  -7   8  10      568.44      397.18    135.33 o 
  -6   8  10      253.89      185.70     62.85 o 
  -5   8  10      384.41      346.94     67.67 o 
  -4   8  10        6.57      -36.03     43.75 o 
  -3   8  10       26.88       -9.28     39.95 o 
  -2   8  10      531.67      640.94     82.27 o 
  -1   8  10       95.90      115.86     42.10 o 
   0   8  10       35.92      -10.24     35.93 o 
   1   8  10      518.82      587.75     63.92 o 
   2   8  10        6.30       98.52     39.24 o 
   3   8  10       55.46       29.01     37.98 o 
   4   8  10       45.53       14.67     45.62 o 
   5   8  10       85.78       34.71     56.80 o 
   6   8  10      477.84      355.18     83.24 o 
   7   8  10      117.13      109.71     66.82 o 
   8   8  10        9.94       38.52     67.15 o 
  -8   9  10       91.13      146.98     94.49 o 
  -7   9  10       71.78      111.45     63.66 o 
  -6   9  10        2.49      -40.88     60.46 o 
  -5   9  10      117.36      118.85     56.94 o 
  -4   9  10       57.62       50.51     54.83 o 
  -3   9  10        2.43      104.80     82.48 o 
  -2   9  10      155.51      364.00     82.08 o 
  -1   9  10       90.82       95.29     51.42 o 
   0   9  10       74.45       96.81    126.53 o 
   1   9  10        2.35       58.70     80.08 o 
   2   9  10       33.99        2.00     44.16 o 
   3   9  10      127.39      142.74     45.63 o 
   4   9  10       28.42      134.05     64.93 o 
   5   9  10      166.76      275.81     78.41 o 
   6   9  10       11.66       25.63     65.17 o 
  -4  10  10        6.82       67.07     70.47 o 
  -3  10  10      226.00      262.12    123.72 o 
  -2  10  10       92.68       70.19     58.06 o 
  -1  10  10       80.24      172.17     63.42 o 
   0  10  10        1.32       34.79     57.58 o 
   1  10  10       17.20      -71.67     71.67 o 
   2  10  10        0.72       55.52     53.25 o 
 -15   0  11      115.90      148.15     81.68 o 
 -13   0  11       29.54       64.86     63.26 o 
 -11   0  11      892.56      881.61     90.28 o 
  -9   0  11      175.47      168.28     37.01 o 
  -7   0  11      305.52      303.17     35.06 o 
  -5   0  11      900.99      998.28     64.17 o 
  -3   0  11     4861.98     5119.95    162.09 o 
  -1   0  11     3777.82     3609.63    147.51 o 
   1   0  11      188.93      196.19     46.45 o 
   3   0  11     8748.48     9018.31    392.27 o 
   5   0  11      120.24      110.26     26.76 o 
   7   0  11       40.14       17.97     28.86 o 
   9   0  11      616.08      590.18     94.49 o 
  11   0  11     2232.24     1989.17    189.79 o 
  13   0  11       27.50      -12.81     58.46 o 
 -15   1  11      332.38      444.61     81.75 o 
 -14   1  11       37.96       -0.33     43.88 o 
 -13   1  11      586.78      523.79     78.78 o 
 -12   1  11      266.30      226.50     89.44 o 
 -11   1  11      381.18      278.15     39.35 o 
 -10   1  11      107.03       75.67     23.41 o 
  -9   1  11     4873.60     5312.52    130.50 o 
  -8   1  11      428.70      475.76     35.34 o 
  -7   1  11     7056.30     7176.18    147.55 o 
  -6   1  11       81.09       87.38     21.26 o 
  -5   1  11     1564.89     1562.58     58.29 o 
  -4   1  11      453.49      517.01     31.72 o 
  -3   1  11     9114.73     8722.91    204.17 o 
  -2   1  11      344.68      288.03     32.17 o 
  -1   1  11     1971.67     1912.27     66.73 o 
   0   1  11        8.01        9.27     15.31 o 
   1   1  11     3825.34     3861.41    137.98 o 
   2   1  11      873.99      908.24     38.71 o 
   3   1  11      586.76      540.48     29.47 o 
   4   1  11      139.76      148.77     23.37 o 
   5   1  11        0.65        6.95     16.41 o 
   6   1  11        0.38       17.08     16.73 o 
   7   1  11       94.24       77.05     23.64 o 
   8   1  11       28.55       17.67     34.83 o 
   9   1  11       24.32       20.16     32.47 o 
  10   1  11       51.20       56.48     40.46 o 
  11   1  11     1139.70     1441.22    146.14 o 
  12   1  11        0.01       37.04     43.27 o 
  13   1  11      155.36       95.77     50.66 o 
 -15   2  11      171.28      119.45     52.09 o 
 -14   2  11      147.63      113.12     54.45 o 
 -13   2  11       10.38        2.58     34.88 o 
 -12   2  11      180.07      195.96     88.47 o 
 -11   2  11      383.65      498.92     62.28 o 
 -10   2  11      413.08      386.32     36.03 o 
  -9   2  11      425.81      426.84     35.79 o 
  -8   2  11     1115.32     1136.21     54.66 o 
  -7   2  11       40.05        6.49     18.55 o 
  -6   2  11      431.40      448.93     31.09 o 
  -5   2  11       47.01       53.69     16.65 o 
  -4   2  11     2638.20     2473.58     68.31 o 
  -3   2  11      220.47      284.76     23.44 o 
  -2   2  11      385.25      322.77     27.13 o 
  -1   2  11     3546.85     3283.94     98.39 o 
   0   2  11       48.18       69.46     17.01 o 
   1   2  11        7.04       13.52     13.06 o 
   2   2  11      705.25      656.98     35.72 o 
   3   2  11     2981.99     2864.43     70.63 o 
   4   2  11     2306.40     2218.09     67.04 o 
   5   2  11     1172.62     1204.72     49.46 o 
   6   2  11      664.71      610.50     60.71 o 
   7   2  11      305.87      347.83     43.11 o 
   8   2  11      561.76      499.16     60.71 o 
   9   2  11       14.94       21.35     27.18 o 
  10   2  11       35.96       50.81     34.80 o 
  11   2  11      374.47      462.73     65.85 o 
  12   2  11        4.40       16.09     41.17 o 
  13   2  11        2.93      -56.86     56.86 o 
 -14   3  11        6.55       12.83     41.15 o 
 -13   3  11      507.59      447.88     63.85 o 
 -12   3  11      322.56      278.97     57.83 o 
 -11   3  11      608.99      646.49     86.51 o 
 -10   3  11      251.91      234.98     44.25 o 
  -9   3  11      433.57      438.66     37.69 o 
  -8   3  11      140.54      129.53     38.42 o 
  -7   3  11       44.00       31.40     19.08 o 
  -6   3  11      313.72      303.51     38.81 o 
  -5   3  11     3530.10     3367.19     88.22 o 
  -4   3  11        9.09       -9.39     13.58 o 
  -3   3  11     3723.20     3759.85     92.44 o 
  -2   3  11      990.72     1052.00     50.17 o 
  -1   3  11      928.41      995.80     47.33 o 
   0   3  11        0.21       -0.56     13.01 o 
   1   3  11      109.33      162.42     21.02 o 
   2   3  11      990.61     1202.97     58.11 o 
   3   3  11      836.51      909.99     42.19 o 
   4   3  11      819.51      846.34     38.84 o 
   5   3  11      783.29      779.63     47.97 o 
   6   3  11       42.95       24.46     36.33 o 
   7   3  11      504.10      455.98     46.99 o 
   8   3  11        0.16        0.38     26.22 o 
   9   3  11      280.40      327.51     42.83 o 
  10   3  11       33.44       23.43     34.51 o 
  11   3  11      180.05       17.62     67.27 o 
  12   3  11       29.16      -33.63     65.66 o 
  13   3  11        2.99       14.41     75.27 o 
 -14   4  11       75.00      145.13     54.13 o 
 -13   4  11      448.70      454.35     66.26 o 
 -12   4  11       59.69       75.29     42.55 o 
 -11   4  11      267.26      169.77     44.12 o 
 -10   4  11       37.97       45.89     28.60 o 
  -9   4  11       43.95       56.44     28.31 o 
  -8   4  11     1495.98     1477.25     71.72 o 
  -7   4  11        2.35       -3.16     18.74 o 
  -6   4  11      225.73      192.09     24.35 o 
  -5   4  11      580.30      600.40     58.64 o 
  -4   4  11      985.76      966.13     59.74 o 
  -3   4  11      497.83      535.25     34.48 o 
  -2   4  11      229.00      272.85     28.69 o 
  -1   4  11     1485.53     1404.37     54.83 o 
   0   4  11      596.84      564.49     40.89 o 
   1   4  11     1351.64     1429.82     56.85 o 
   2   4  11      162.23      173.75     21.85 o 
   3   4  11     1765.18     1917.30     92.55 o 
   4   4  11      559.44      593.30     65.70 o 
   5   4  11     2646.11     2719.81    110.70 o 
   6   4  11     1853.75     1772.05    122.85 o 
   7   4  11      653.22      735.77     73.57 o 
   8   4  11      132.93      102.09     55.02 o 
   9   4  11      281.76      339.80     70.48 o 
  10   4  11      401.89      355.55    106.51 o 
  11   4  11       51.44       48.85     68.07 o 
  12   4  11       56.91      -31.23     75.27 o 
 -13   5  11      172.70      119.07     48.31 o 
 -12   5  11        3.00       -4.26     38.43 o 
 -11   5  11      293.18      238.37     71.98 o 
 -10   5  11      363.15      332.24     55.33 o 
  -9   5  11      247.68      317.40     43.67 o 
  -8   5  11      104.25       75.33     30.94 o 
  -7   5  11      107.03      108.76     25.95 o 
  -6   5  11       71.97       67.86     20.71 o 
  -5   5  11     1822.10     1919.29     71.87 o 
  -4   5  11      394.86      321.98     30.11 o 
  -3   5  11      160.77      159.97     22.09 o 
  -2   5  11      227.50      247.88     24.61 o 
  -1   5  11      187.37      256.44     27.91 o 
   0   5  11      625.94      709.40     38.40 o 
   1   5  11        2.64       -4.69     17.16 o 
   2   5  11       76.94       88.51     29.44 o 
   3   5  11       11.93      -18.34     21.82 o 
   4   5  11      256.77      230.54     36.47 o 
   5   5  11      165.24      176.46     42.02 o 
   6   5  11      111.18       99.83     27.82 o 
   7   5  11        7.78       32.40     44.57 o 
   8   5  11       55.96       29.49     51.81 o 
   9   5  11      230.12      334.04     71.95 o 
  10   5  11      108.10      145.63     66.96 o 
  11   5  11       20.72       92.09     79.28 o 
 -12   6  11       88.77       -1.07     48.38 o 
 -11   6  11        3.14       31.99     43.74 o 
 -10   6  11      144.17      126.41     81.13 o 
  -9   6  11       32.01      113.75     36.69 o 
  -8   6  11      965.37     1079.47     73.59 o 
  -7   6  11      369.76      300.41     44.04 o 
  -6   6  11       18.83       33.12     23.82 o 
  -5   6  11       93.19       87.73     24.82 o 
  -4   6  11       13.88      -13.42     17.34 o 
  -3   6  11      500.27      508.25     34.65 o 
  -2   6  11      248.65      293.51     29.02 o 
  -1   6  11       13.06        1.69     24.11 o 
   0   6  11       56.04       66.21     25.73 o 
   1   6  11     1327.86     1536.66     91.81 o 
   2   6  11      239.97      301.48     44.95 o 
   3   6  11      262.03      360.86    116.11 o 
   4   6  11      396.60      473.41     50.44 o 
   5   6  11      448.73      480.71     81.48 o 
   6   6  11       29.45        0.44     57.26 o 
   7   6  11      851.57      818.50    103.01 o 
   8   6  11       63.62       41.41     56.15 o 
   9   6  11      292.24      273.22     74.89 o 
  10   6  11      102.44      139.44     70.45 o 
 -11   7  11       95.22       99.49     95.08 o 
 -10   7  11       11.61        9.36     37.54 o 
  -9   7  11        4.60       27.15     42.09 o 
  -8   7  11       29.94       83.25     37.34 o 
  -7   7  11      364.07      303.45     46.39 o 
  -6   7  11       32.34       30.43     31.88 o 
  -5   7  11      347.58      270.09     72.43 o 
  -4   7  11       14.76       23.73     33.42 o 
  -3   7  11        2.88       -5.20     31.35 o 
  -2   7  11      395.47      452.30     56.48 o 
  -1   7  11      798.23      830.76     73.26 o 
   0   7  11      237.19      228.39     44.34 o 
   1   7  11      270.91      325.09     48.33 o 
   2   7  11      725.01      783.77     68.84 o 
   3   7  11       52.83       26.65     34.87 o 
   4   7  11      325.74      346.00     47.79 o 
   5   7  11      166.47       79.48     52.90 o 
   6   7  11      144.77      126.02    109.71 o 
   7   7  11        0.23       38.67     56.90 o 
   8   7  11      281.93      216.64     78.29 o 
   9   7  11        6.00        9.48     55.00 o 
  -9   8  11        0.87       -5.56     35.93 o 
  -8   8  11      105.49      188.75     67.67 o 
  -7   8  11       25.43        3.22     46.13 o 
  -6   8  11      297.25      378.95     73.88 o 
  -5   8  11       13.03       10.01     49.02 o 
  -4   8  11       11.12        9.41     41.80 o 
  -3   8  11      164.88      148.32     56.62 o 
  -2   8  11        1.50      -20.62     39.64 o 
  -1   8  11        7.29        6.22     37.10 o 
   0   8  11      543.95      639.71    110.20 o 
   1   8  11      990.94      872.30    141.24 o 
   2   8  11       67.87      -25.24     56.53 o 
   3   8  11       56.86      109.79     42.93 o 
   4   8  11      112.80      132.27     64.84 o 
   5   8  11       80.55       96.13     65.17 o 
   6   8  11       56.07      -44.52     58.10 o 
   7   8  11      296.02      232.52     78.83 o 
   8   8  11       17.97      -33.96     61.03 o 
  -7   9  11       91.87       98.76     62.06 o 
  -6   9  11        9.98       14.71     70.47 o 
  -5   9  11       43.67       81.70     56.86 o 
  -4   9  11       33.15       -3.03     47.52 o 
  -3   9  11       25.04       19.19     51.79 o 
  -2   9  11       24.09       59.45     52.67 o 
  -1   9  11       67.37      -18.83    121.72 o 
   0   9  11        4.11       17.82     42.32 o 
   1   9  11       67.10       35.28     45.20 o 
   2   9  11       74.38       89.69     50.03 o 
   3   9  11        6.68      -56.18     56.18 o 
   4   9  11       13.28       84.56     64.68 o 
   5   9  11       21.87      104.57     68.07 o 
  -3  10  11        3.19       67.27     87.29 o 
  -2  10  11       15.06       27.55     75.27 o 
  -1  10  11       22.44       84.15     59.15 o 
   0  10  11       13.10       49.65     53.81 o 
   1  10  11       12.08      -13.09     56.55 o 
 -14   0  12       75.80       67.27     68.87 o 
 -12   0  12      181.59      154.10     53.08 o 
 -10   0  12        7.16       29.01     29.34 o 
  -8   0  12     2287.11     2611.73    112.45 o 
  -6   0  12     1423.88     1532.24    129.56 o 
  -4   0  12     7018.98     6844.86    210.47 o 
  -2   0  12     1395.55     1211.16     83.23 o 
   0   0  12       87.84       59.40     26.33 o 
   2   0  12    14887.56    15195.99    508.20 o 
   4   0  12     1113.17     1134.74    114.91 o 
   6   0  12     3673.87     4089.17    283.08 o 
   8   0  12      294.72      360.36     79.28 o 
  10   0  12      826.75      741.53    110.51 o 
  12   0  12      751.63      734.33    121.72 o 
 -15   1  12        9.06       47.81     53.76 o 
 -14   1  12       10.82      -77.68     77.68 o 
 -13   1  12       76.35       83.89     47.55 o 
 -12   1  12      646.92      696.10     71.36 o 
 -11   1  12      132.59       99.20     33.11 o 
 -10   1  12       13.44       19.92     21.66 o 
  -9   1  12      540.56      548.68     46.26 o 
  -8   1  12     1455.59     1414.64     61.77 o 
  -7   1  12      247.99      270.51     30.63 o 
  -6   1  12     6445.14     6234.43    141.33 o 
  -5   1  12      808.53      765.13     40.87 o 
  -4   1  12      306.03      237.49     23.73 o 
  -3   1  12        1.76        7.46     13.99 o 
  -2   1  12      568.67      514.12     45.73 o 
  -1   1  12     3513.80     3544.16    105.35 o 
   0   1  12     4593.06     4223.70    120.08 o 
   1   1  12     1067.92     1060.18     52.66 o 
   2   1  12      800.57      755.91     36.93 o 
   3   1  12       85.29       77.56     16.36 o 
   4   1  12     1246.63     1311.85     55.37 o 
   5   1  12       15.15        2.65     16.95 o 
   6   1  12        0.50        7.70     20.10 o 
   7   1  12      692.49      753.33     63.47 o 
   8   1  12        7.28       54.94     29.42 o 
   9   1  12       89.28       54.01     38.71 o 
  10   1  12       22.74       42.54     74.47 o 
  11   1  12        0.19      -20.81     60.46 o 
  12   1  12       29.20      -14.53     53.25 o 
  13   1  12       10.48       19.78     49.71 o 
 -15   2  12      206.17      208.17     65.98 o 
 -14   2  12      181.83      130.15     57.42 o 
 -13   2  12        0.09       -4.41     42.11 o 
 -12   2  12      354.63      419.15     85.42 o 
 -11   2  12      327.24      262.41     47.76 o 
 -10   2  12       27.41       15.59     23.87 o 
  -9   2  12       65.98       92.46     23.89 o 
  -8   2  12       58.37       49.52     21.19 o 
  -7   2  12      718.85      761.57     48.06 o 
  -6   2  12      534.05      545.87     33.82 o 
  -5   2  12        2.16      -10.32     14.53 o 
  -4   2  12      147.75      118.78     19.53 o 
  -3   2  12      249.87      305.34     26.02 o 
  -2   2  12     1437.03     1476.27     60.18 o 
  -1   2  12     2622.00     2509.52    106.45 o 
   0   2  12     1771.14     1598.88     65.36 o 
   1   2  12      206.97      202.56     24.76 o 
   2   2  12     9152.59     8913.89    199.08 o 
   3   2  12      652.65      666.25     34.17 o 
   4   2  12      522.18      521.77     33.83 o 
   5   2  12      178.90      136.42     24.16 o 
   6   2  12     1742.49     1813.04    110.41 o 
   7   2  12      630.64      630.78     68.95 o 
   8   2  12      166.36      249.38     38.32 o 
   9   2  12      129.50      162.44     44.96 o 
  10   2  12      349.59      457.93     64.52 o 
  11   2  12      215.97      105.87     51.25 o 
  12   2  12      236.17      380.21     86.09 o 
  13   2  12       45.03       68.07     83.28 o 
 -14   3  12       36.78       59.54     43.33 o 
 -13   3  12       58.63       39.22     53.79 o 
 -12   3  12      315.45      301.15     52.22 o 
 -11   3  12       47.29       36.51     31.90 o 
 -10   3  12     1336.01     1403.24     83.26 o 
  -9   3  12       83.04      107.26     28.20 o 
  -8   3  12      146.35      107.28     27.52 o 
  -7   3  12     1686.29     1671.15     73.87 o 
  -6   3  12      288.13      329.30     28.83 o 
  -5   3  12      593.91      589.35     37.93 o 
  -4   3  12     2523.49     2425.79     78.91 o 
  -3   3  12      471.40      528.55     34.20 o 
  -2   3  12     4276.47     4307.92    113.06 o 
  -1   3  12     1436.26     1528.56     60.90 o 
   0   3  12     3897.57     3850.56     93.85 o 
   1   3  12      894.14      953.16     46.98 o 
   2   3  12       48.69       33.91     20.39 o 
   3   3  12        9.41       -0.33     15.25 o 
   4   3  12     1610.62     1540.50     83.27 o 
   5   3  12      876.17      947.93     89.14 o 
   6   3  12       53.20       23.77     27.62 o 
   7   3  12     1070.00     1056.90     71.33 o 
   8   3  12       29.11        4.26     27.59 o 
   9   3  12       39.97       49.41     30.87 o 
  10   3  12      212.76      265.97     51.04 o 
  11   3  12       47.89       42.44     72.87 o 
  12   3  12       51.67       96.90     75.27 o 
 -14   4  12      203.81      288.94     58.52 o 
 -13   4  12      225.86      183.04     67.49 o 
 -12   4  12      567.88      486.55     65.42 o 
 -11   4  12      114.76      150.55     45.28 o 
 -10   4  12      229.77      186.88     45.47 o 
  -9   4  12        0.36      -10.56     24.67 o 
  -8   4  12       56.12       66.02     27.28 o 
  -7   4  12        6.14       -2.92     21.85 o 
  -6   4  12       32.28       -1.03     19.28 o 
  -5   4  12     1222.47     1237.46     56.03 o 
  -4   4  12       78.30       49.46     18.82 o 
  -3   4  12       81.51       65.83     23.16 o 
  -2   4  12      780.16      770.44     45.74 o 
  -1   4  12     1087.05     1236.05     70.97 o 
   0   4  12     1926.46     1978.87     62.25 o 
   1   4  12      609.13      700.07     62.40 o 
   2   4  12        4.46       -5.75     15.57 o 
   3   4  12     1341.58     1373.95     76.51 o 
   4   4  12       98.72      140.05     40.41 o 
   5   4  12      475.01      481.86     47.59 o 
   6   4  12      587.55      608.09     53.50 o 
   7   4  12        1.07       -2.39     26.45 o 
   8   4  12      724.82      852.74     91.94 o 
   9   4  12      398.75      350.30     95.69 o 
  10   4  12       97.24      -48.85     67.27 o 
  11   4  12       98.71       86.49     87.29 o 
  12   4  12        1.51      -13.61     65.66 o 
 -13   5  12       51.03       76.61     46.71 o 
 -12   5  12       67.70       64.01     44.52 o 
 -11   5  12        0.29      -21.32     34.72 o 
 -10   5  12      576.04      621.53     70.46 o 
  -9   5  12        1.13        4.53     29.57 o 
  -8   5  12      701.36      759.89     61.38 o 
  -7   5  12       48.45       13.47     25.38 o 
  -6   5  12      695.75      764.02     53.17 o 
  -5   5  12      218.90      231.80     28.30 o 
  -4   5  12     2102.75     2107.00     76.47 o 
  -3   5  12      365.40      383.48     31.00 o 
  -2   5  12     2028.69     2205.60     67.07 o 
  -1   5  12      894.79      842.75     48.24 o 
   0   5  12       35.88       24.35     19.99 o 
   1   5  12      700.49      645.16     53.05 o 
   2   5  12      141.68      109.46     32.04 o 
   3   5  12      107.56       58.55     32.06 o 
   4   5  12        2.95       -5.44     25.58 o 
   5   5  12      126.73      118.04     32.69 o 
   6   5  12        0.45       -2.81     25.00 o 
   7   5  12      305.65      314.10     90.09 o 
   8   5  12        2.09      104.83     52.10 o 
   9   5  12       16.59      -54.10     66.07 o 
  10   5  12      226.29      -69.67     69.67 o 
  11   5  12       68.22      148.95    108.91 o 
 -12   6  12        0.84       26.41     47.31 o 
 -11   6  12        9.94       62.88     44.78 o 
 -10   6  12      134.73      124.63     51.97 o 
  -9   6  12      134.79       69.66     51.15 o 
  -8   6  12        8.33       20.12     41.73 o 
  -7   6  12      477.85      595.80     66.34 o 
  -6   6  12      271.02      381.60     54.90 o 
  -5   6  12      174.04      189.83     27.74 o 
  -4   6  12        3.34      -19.14     19.14 o 
  -3   6  12       34.35       22.34     18.52 o 
  -2   6  12      354.84      373.40     33.49 o 
  -1   6  12      499.13      567.37     65.65 o 
   0   6  12       49.70       23.67     29.75 o 
   1   6  12      375.36      421.03     51.37 o 
   2   6  12       45.90       32.23     49.41 o 
   3   6  12      241.66      226.47     52.06 o 
   4   6  12     1257.46     1349.36     84.36 o 
   5   6  12       33.31       72.14     28.70 o 
   6   6  12      154.77      216.28     62.16 o 
   7   6  12        2.46       34.21     47.25 o 
   8   6  12      214.50       58.86     61.66 o 
   9   6  12       23.40        8.81     57.00 o 
  10   6  12       11.98        1.23     61.45 o 
 -11   7  12        1.18       -7.48     46.87 o 
 -10   7  12      138.12      169.46     52.61 o 
  -9   7  12       34.91      -37.99     37.99 o 
  -8   7  12      185.32      279.41     55.24 o 
  -7   7  12        3.59       89.77     36.21 o 
  -6   7  12      324.04      421.47     52.09 o 
  -5   7  12      154.03      200.57     39.99 o 
  -4   7  12      235.16      232.31    126.93 o 
  -3   7  12        0.21        2.37     41.53 o 
  -2   7  12      180.90      256.29     49.83 o 
  -1   7  12       46.59        8.74     33.96 o 
   0   7  12        0.77      -16.09     31.89 o 
   1   7  12       70.76       23.76     38.82 o 
   2   7  12      430.68      523.94     73.94 o 
   3   7  12      623.76      696.51     64.32 o 
   4   7  12       22.24       23.43     33.37 o 
   5   7  12       90.00       42.27     50.05 o 
   6   7  12       83.00      102.07     60.30 o 
   7   7  12       16.72      -23.44     54.92 o 
   8   7  12       14.02       -6.02     52.33 o 
   9   7  12       35.37        3.89     66.74 o 
  -9   8  12      234.27      247.64     58.89 o 
  -8   8  12        0.24      -35.44     44.84 o 
  -7   8  12       80.17       47.46     92.49 o 
  -6   8  12       94.22       82.73     56.55 o 
  -5   8  12       51.09       36.59     81.28 o 
  -4   8  12       15.89      -20.85     46.59 o 
  -3   8  12      178.81      191.05     58.02 o 
  -2   8  12       43.57       96.90     51.24 o 
  -1   8  12       56.95        2.24     37.38 o 
   0   8  12       61.72       20.40     38.06 o 
   1   8  12      425.16      416.31     60.80 o 
   2   8  12      118.28      150.39     44.42 o 
   3   8  12       21.59       61.60     38.49 o 
   4   8  12      360.53      388.17    108.51 o 
   5   8  12       37.00        2.10     59.86 o 
   6   8  12       35.21      -24.09     55.73 o 
   7   8  12        0.69      -44.57     63.15 o 
  -6   9  12       41.81      106.58     61.34 o 
  -5   9  12       26.54      -20.07     50.50 o 
  -4   9  12       17.06       49.47     54.98 o 
  -3   9  12        0.47       21.44     51.52 o 
  -2   9  12        4.99       26.74     81.28 o 
  -1   9  12        9.73      -22.85     47.54 o 
   0   9  12       30.48      -44.17     44.17 o 
   1   9  12        8.26       43.82     50.85 o 
   2   9  12       97.80       68.34     53.28 o 
   3   9  12       37.54      104.91     66.32 o 
   4   9  12       49.03       23.32     67.27 o 
   5   9  12       78.37       27.58     66.37 o 
 -15   0  13      207.03      280.28    103.30 o 
 -13   0  13      218.22      156.15     76.08 o 
 -11   0  13     2019.63     2152.16    149.20 o 
  -9   0  13     2796.27     2914.21    130.68 o 
  -7   0  13      328.96      296.57     53.22 o 
  -5   0  13      601.80      586.93     52.22 o 
  -3   0  13     2365.78     2260.81     93.95 o 
  -1   0  13        5.80       20.40     40.84 o 
   1   0  13        4.41        4.99     24.84 o 
   3   0  13     1411.92     1370.05     91.98 o 
   5   0  13     1507.00     1621.89    105.30 o 
   7   0  13      199.34      330.73     77.68 o 
   9   0  13      886.22      972.16    126.53 o 
  11   0  13       67.79       33.63     66.47 o 
  13   0  13       98.69      -27.23     70.47 o 
 -15   1  13      234.64      220.38     67.20 o 
 -14   1  13       15.04        3.60     45.30 o 
 -13   1  13      386.77      246.53     54.26 o 
 -12   1  13       84.44       71.99     40.79 o 
 -11   1  13      288.42      305.66     43.54 o 
 -10   1  13      470.22      475.04     44.03 o 
  -9   1  13      577.59      577.06     62.31 o 
  -8   1  13      477.61      513.33     42.26 o 
  -7   1  13       83.60       53.57     22.80 o 
  -6   1  13      343.66      399.06     38.76 o 
  -5   1  13     2363.96     2349.32     70.65 o 
  -4   1  13       84.93      106.44     19.56 o 
  -3   1  13     2724.92     2815.70     76.68 o 
  -2   1  13       14.45       -2.34     14.66 o 
  -1   1  13       26.91       44.74     19.17 o 
   0   1  13       28.99        5.69     17.41 o 
   1   1  13      168.79      145.70     24.18 o 
   2   1  13      362.08      363.74     30.47 o 
   3   1  13     1223.67     1226.64     57.88 o 
   4   1  13      381.56      375.00     31.97 o 
   5   1  13      533.12      526.35     61.10 o 
   6   1  13      351.54      317.51     35.06 o 
   7   1  13      145.21      158.77     34.65 o 
   8   1  13       25.38        1.51     33.84 o 
   9   1  13      631.65      644.35    108.91 o 
  10   1  13      213.07      102.08     61.66 o 
  11   1  13      111.83      170.71     52.67 o 
  12   1  13        4.41       -3.67     43.56 o 
 -14   2  13       85.10       60.72     49.58 o 
 -13   2  13      233.05      186.42     49.98 o 
 -12   2  13      116.57      100.17     42.69 o 
 -11   2  13      485.33      487.34     61.27 o 
 -10   2  13      304.93      275.44     36.73 o 
  -9   2  13      263.31      245.40     31.28 o 
  -8   2  13        1.03       -8.68     20.41 o 
  -7   2  13      150.68      157.92     27.32 o 
  -6   2  13     1038.16      993.41     60.25 o 
  -5   2  13       10.89       15.08     16.52 o 
  -4   2  13      678.23      734.97     41.31 o 
  -3   2  13      286.57      291.90     26.86 o 
  -2   2  13        5.95       17.13     16.67 o 
  -1   2  13      442.73      526.61     55.36 o 
   0   2  13       27.56       16.16     18.04 o 
   1   2  13     2161.16     2070.23     67.66 o 
   2   2  13       40.61       37.68     18.57 o 
   3   2  13     3449.06     3506.16     87.32 o 
   4   2  13     2658.10     2579.16     77.82 o 
   5   2  13     3229.88     3281.96    103.77 o 
   6   2  13      135.03      125.17     42.72 o 
   7   2  13      126.20      125.90     34.24 o 
   8   2  13       19.86       58.22     44.60 o 
   9   2  13     1381.01     1312.55    102.44 o 
  10   2  13        8.38      -34.42     34.42 o 
  11   2  13      394.33      352.45    103.70 o 
  12   2  13       20.00       17.01     46.74 o 
 -14   3  13        4.66       12.94     44.09 o 
 -13   3  13      145.40       80.97     45.23 o 
 -12   3  13       56.88       60.48     41.12 o 
 -11   3  13       78.46      105.44     42.99 o 
 -10   3  13      226.80      169.67     44.59 o 
  -9   3  13     1533.33     1549.33    141.60 o 
  -8   3  13        4.19        6.92     20.41 o 
  -7   3  13      188.62      244.73     36.73 o 
  -6   3  13     1315.71     1219.00     69.17 o 
  -5   3  13     1190.21     1114.34     54.00 o 
  -4   3  13      594.01      581.30     37.98 o 
  -3   3  13     1370.27     1464.02     58.82 o 
  -2   3  13      866.01      879.98     68.38 o 
  -1   3  13     2096.95     2185.49     73.00 o 
   0   3  13      272.28      264.82     28.44 o 
   1   3  13     1806.63     1900.92     62.27 o 
   2   3  13      142.89      144.74     25.73 o 
   3   3  13       84.86      122.24     25.89 o 
   4   3  13       22.88       40.53     27.69 o 
   5   3  13        5.67      -11.26     24.39 o 
   6   3  13       23.33       59.02     50.91 o 
   7   3  13       66.00       59.81     31.93 o 
   8   3  13      119.96      142.08     43.90 o 
   9   3  13       41.83       30.89     36.37 o 
  10   3  13      508.67      549.18     70.53 o 
  11   3  13       43.32      104.10     74.47 o 
  12   3  13       57.21       51.25     89.69 o 
 -13   4  13       97.62      115.84     49.02 o 
 -12   4  13        0.22       28.10     62.11 o 
 -11   4  13      226.34      126.80     42.38 o 
 -10   4  13      569.03      629.78     69.04 o 
  -9   4  13      110.63       99.17     32.62 o 
  -8   4  13       54.71       48.35     32.80 o 
  -7   4  13        0.03       16.43     27.22 o 
  -6   4  13        1.02       32.45     25.01 o 
  -5   4  13      594.82      567.09     40.37 o 
  -4   4  13      165.39      187.83     26.54 o 
  -3   4  13      131.70      101.61     24.84 o 
  -2   4  13      207.05      195.98     28.09 o 
  -1   4  13      325.80      359.62     44.30 o 
   0   4  13      174.23      170.20     40.71 o 
   1   4  13     1605.41     1568.87     73.49 o 
   2   4  13      676.67      679.28     46.77 o 
   3   4  13       22.36       13.93     27.05 o 
   4   4  13      153.15      106.38     32.05 o 
   5   4  13      753.32      809.65     62.93 o 
   6   4  13        3.05       46.64     26.56 o 
   7   4  13      527.27      544.30    151.70 o 
   8   4  13       46.31       30.59     32.88 o 
   9   4  13      314.00      355.75     75.59 o 
  10   4  13      125.83       72.87     77.68 o 
  11   4  13       25.15      -51.25     70.47 o 
 -13   5  13       44.47       86.14     48.72 o 
 -12   5  13       30.88       15.84     37.63 o 
 -11   5  13      307.52      286.15     54.90 o 
 -10   5  13       67.19       34.18     40.18 o 
  -9   5  13      133.01      137.51     43.31 o 
  -8   5  13       96.56       80.41     34.74 o 
  -7   5  13     1105.56     1083.82     72.69 o 
  -6   5  13       53.53       27.02     27.54 o 
  -5   5  13      565.94      516.20     43.84 o 
  -4   5  13       61.54       70.42     23.05 o 
  -3   5  13     1885.81     1857.86     66.93 o 
  -2   5  13     2703.09     2694.73     76.47 o 
  -1   5  13     2643.85     2436.24     83.72 o 
   0   5  13       36.41       21.45     20.51 o 
   1   5  13      298.24      344.27     38.62 o 
   2   5  13      126.75      180.67     38.12 o 
   3   5  13       31.04       37.45     36.85 o 
   4   5  13       32.46      -26.23     26.23 o 
   5   5  13      257.38      289.76     64.90 o 
   6   5  13      236.99      240.48     39.65 o 
   7   5  13       43.28       74.98     70.47 o 
   8   5  13      347.44      339.70     74.27 o 
   9   5  13       45.62      -48.69     48.69 o 
  10   5  13       92.08      104.10     81.68 o 
  11   5  13        2.93      -21.62     75.27 o 
 -12   6  13       18.59       32.90     46.93 o 
 -11   6  13        6.49       34.62     42.94 o 
 -10   6  13       47.39       44.20     41.01 o 
  -9   6  13        5.81      -40.54     40.54 o 
  -8   6  13       30.40       39.05     37.93 o 
  -7   6  13       37.25       35.81     36.31 o 
  -6   6  13      196.97      249.91     49.56 o 
  -5   6  13      188.95      213.79     35.06 o 
  -4   6  13       14.30        8.36     20.96 o 
  -3   6  13       36.01       37.27     20.82 o 
  -2   6  13      315.64      286.22     61.26 o 
  -1   6  13      211.49      287.44     47.39 o 
   0   6  13       45.08       51.17     33.95 o 
   1   6  13      316.28      261.08     45.42 o 
   2   6  13      197.80      168.28     47.97 o 
   3   6  13      248.49      272.32     44.76 o 
   4   6  13       16.13        2.27     29.36 o 
   5   6  13      205.29      224.00     50.07 o 
   6   6  13       64.61       29.35     53.28 o 
   7   6  13      461.40      367.16     79.55 o 
   8   6  13       65.09       -2.44     52.91 o 
   9   6  13        1.03       14.02     58.51 o 
  10   6  13        0.19       14.41     88.89 o 
 -10   7  13        1.33       30.95     45.64 o 
  -9   7  13        1.58       11.90     42.35 o 
  -8   7  13       11.99       -2.50     41.17 o 
  -7   7  13      399.82      558.08     96.49 o 
  -6   7  13        9.24      -18.94     30.12 o 
  -5   7  13      458.81      421.52     60.48 o 
  -4   7  13        2.37       51.42     48.45 o 
  -3   7  13      195.66      211.50     47.75 o 
  -2   7  13      165.56      155.15     43.26 o 
  -1   7  13      173.37      167.07     42.90 o 
   0   7  13       15.45        3.61     34.07 o 
   1   7  13       42.71      127.39     41.35 o 
   2   7  13      322.79      261.92     47.43 o 
   3   7  13      126.25       77.75     37.49 o 
   4   7  13       48.63       66.79     56.70 o 
   5   7  13      730.78      748.78    124.52 o 
   6   7  13       20.14      -40.68     52.70 o 
   7   7  13       96.28      115.82     69.81 o 
   8   7  13       32.91      120.92     76.48 o 
  -8   8  13       42.03      102.93     48.95 o 
  -7   8  13       73.36       48.82     50.68 o 
  -6   8  13      342.76      309.56     75.24 o 
  -5   8  13        6.48        7.73     49.59 o 
  -4   8  13       10.29        7.50     66.07 o 
  -3   8  13        0.94      -59.42     74.07 o 
  -2   8  13       51.08      130.62     54.43 o 
  -1   8  13       38.72       24.04     45.82 o 
   0   8  13      124.75      167.28     56.83 o 
   1   8  13      230.22      211.97     62.34 o 
   2   8  13      339.32      361.72     56.87 o 
   3   8  13      147.31       82.12     41.31 o 
   4   8  13       57.48       55.83     60.54 o 
   5   8  13       72.39      126.15     75.67 o 
   6   8  13       12.15      -10.96     62.71 o 
  -6   9  13        8.46       13.46     60.21 o 
  -5   9  13       25.96       82.08     68.07 o 
  -4   9  13      122.98      192.34     65.18 o 
  -3   9  13       39.90       21.63     50.81 o 
  -2   9  13       18.53       85.41     57.30 o 
  -1   9  13       58.41       68.36     53.58 o 
   0   9  13      104.56      172.66     59.99 o 
   1   9  13       34.93       24.83     51.38 o 
   2   9  13      174.30      154.60     55.90 o 
   3   9  13        3.36       66.67     62.91 o 
   4   9  13      108.57       32.87     65.99 o 
 -14   0  14      439.38      298.70    103.30 o 
 -12   0  14      389.21      325.18     72.47 o 
 -10   0  14     1534.53     1406.21    163.36 o 
  -8   0  14      430.44      508.66     69.07 o 
  -6   0  14      958.76      973.24     86.61 o 
  -4   0  14      131.73      154.15     32.04 o 
  -2   0  14      149.21      156.74    105.30 o 
   0   0  14      795.69      672.41     65.26 o 
   2   0  14     1591.06     1745.62     89.04 o 
   4   0  14       50.36      126.15     64.06 o 
   6   0  14        6.05       -8.57     33.03 o 
   8   0  14      124.02      165.76     71.27 o 
  10   0  14       36.65      -48.85     48.85 o 
  12   0  14      326.82      231.43     92.09 o 
 -14   1  14      104.74       54.08     52.14 o 
 -13   1  14        6.26       13.75     38.46 o 
 -12   1  14      801.38      645.63     72.60 o 
 -11   1  14        4.32       -3.63     27.48 o 
 -10   1  14      554.05      624.46     56.54 o 
  -9   1  14      646.74      694.58     55.79 o 
  -8   1  14     1062.44     1168.66     64.88 o 
  -7   1  14     1327.30     1287.75     71.62 o 
  -6   1  14     4476.42     4328.66    133.88 o 
  -5   1  14      613.82      557.69     55.94 o 
  -4   1  14      755.53      769.17     54.37 o 
  -3   1  14       27.85       18.07     16.05 o 
  -2   1  14    10271.76    10036.05    226.92 o 
  -1   1  14        4.86        5.71     17.81 o 
   0   1  14     3176.36     2912.68    152.86 o 
   1   1  14       13.90       -1.52     23.23 o 
   2   1  14      560.73      618.66     39.76 o 
   3   1  14       44.44       51.33     19.46 o 
   4   1  14      695.48      730.78     50.20 o 
   5   1  14      210.00      187.40     31.22 o 
   6   1  14      555.40      546.47     55.34 o 
   7   1  14      212.83      173.88     38.61 o 
   8   1  14      350.31      263.46     84.08 o 
   9   1  14        7.18        9.07     80.08 o 
  10   1  14       48.13       50.33     42.75 o 
  11   1  14       14.29       17.81     44.32 o 
  12   1  14      429.03      528.05    144.54 o 
 -14   2  14      470.21      427.01     80.19 o 
 -13   2  14      642.38      706.85     77.09 o 
 -12   2  14      176.69      225.39     51.09 o 
 -11   2  14       25.23       57.86     36.80 o 
 -10   2  14       36.18       66.04     30.92 o 
  -9   2  14       96.13       47.85     26.32 o 
  -8   2  14      123.85      123.60     28.12 o 
  -7   2  14      746.91      691.38     53.55 o 
  -6   2  14       20.33       17.41     21.35 o 
  -5   2  14      453.45      375.02     39.19 o 
  -4   2  14      131.76      165.58     23.97 o 
  -3   2  14      114.99      126.24     21.93 o 
  -2   2  14       48.87       24.05     18.47 o 
  -1   2  14      123.11      174.31     28.51 o 
   0   2  14      634.24      606.92     56.31 o 
   1   2  14     1283.91     1294.86     58.55 o 
   2   2  14        3.62        0.48     18.89 o 
   3   2  14      848.92      942.32     44.15 o 
   4   2  14      921.61      951.63     56.73 o 
   5   2  14       13.86        6.37     26.92 o 
   6   2  14     1571.45     1563.29    148.32 o 
   7   2  14      318.60      421.30     50.82 o 
   8   2  14      485.95      407.00     65.01 o 
   9   2  14       22.66       27.49     40.70 o 
  10   2  14      324.70      377.00     61.59 o 
  11   2  14      117.95      204.32    102.90 o 
  12   2  14      383.28      215.41    100.10 o 
 -14   3  14       61.80       61.61     46.41 o 
 -13   3  14       31.45      -35.95     38.67 o 
 -12   3  14      101.41       73.13     41.77 o 
 -11   3  14      275.87      276.56     65.75 o 
 -10   3  14      223.88      241.37     47.70 o 
  -9   3  14       29.42       52.98     32.71 o 
  -8   3  14      465.27      455.05     43.17 o 
  -7   3  14      108.62      200.69     65.68 o 
  -6   3  14      988.25      957.05     67.27 o 
  -5   3  14       50.44       76.18     26.68 o 
  -4   3  14     1321.43     1418.95     70.86 o 
  -3   3  14       44.96       23.86     18.52 o 
  -2   3  14     1222.43     1204.19     58.51 o 
  -1   3  14       32.17       20.02     18.76 o 
   0   3  14      269.22      326.57     33.05 o 
   1   3  14       91.94       43.50     20.26 o 
   2   3  14       46.61       84.86     24.33 o 
   3   3  14     2577.42     2595.09     80.05 o 
   4   3  14        1.82       -1.91     24.31 o 
   5   3  14      242.92      230.05     39.72 o 
   6   3  14       34.69       19.43     28.74 o 
   7   3  14        3.97       57.43     32.71 o 
   8   3  14      110.70      182.78     40.13 o 
   9   3  14        9.19       -1.73     38.29 o 
  10   3  14        5.10       55.72     41.58 o 
  11   3  14        0.20       24.82     72.87 o 
 -13   4  14       28.91        5.38     74.61 o 
 -12   4  14       23.76       -9.90     39.93 o 
 -11   4  14      142.77      156.82     48.17 o 
 -10   4  14      239.59      224.48     49.46 o 
  -9   4  14      200.96      284.92     50.47 o 
  -8   4  14      115.59       89.40     32.86 o 
  -7   4  14      870.12      981.15     89.92 o 
  -6   4  14      416.75      549.46     52.90 o 
  -5   4  14      111.69       87.12     28.34 o 
  -4   4  14      389.15      430.71     38.18 o 
  -3   4  14      116.19      139.83     27.97 o 
  -2   4  14      181.88      135.94     27.22 o 
  -1   4  14     1422.31     1306.77     57.79 o 
   0   4  14      103.59       94.56     21.40 o 
   1   4  14      138.32       96.75     27.29 o 
   2   4  14      132.70      199.79     38.31 o 
   3   4  14       54.63       57.44     30.52 o 
   4   4  14     1053.64     1097.40     76.37 o 
   5   4  14      175.18      224.91     62.64 o 
   6   4  14      701.28      655.29     98.40 o 
   7   4  14      240.46      337.88     46.75 o 
   8   4  14      374.73      448.32     63.96 o 
   9   4  14       34.45      -60.06     60.06 o 
  10   4  14       75.94       76.88     80.08 o 
  11   4  14        0.05       15.22     78.48 o 
 -12   5  14        9.25       59.96     43.60 o 
 -11   5  14        0.81      -19.27     39.56 o 
 -10   5  14      196.25      229.07     53.91 o 
  -9   5  14      179.01      118.01     44.93 o 
  -8   5  14      245.61      278.06     51.18 o 
  -7   5  14       83.88       91.57     37.45 o 
  -6   5  14      467.37      456.30     50.15 o 
  -5   5  14       13.89       24.16     27.98 o 
  -4   5  14      595.10      695.75     49.58 o 
  -3   5  14      129.79      204.09     28.69 o 
  -2   5  14      222.88      183.70     27.86 o 
  -1   5  14        0.91       -8.68     20.02 o 
   0   5  14      515.41      597.73     50.24 o 
   1   5  14      581.03      516.25     46.78 o 
   2   5  14      746.51      917.62    135.69 o 
   3   5  14      243.94      304.49    101.02 o 
   4   5  14        3.18       14.12     29.53 o 
   5   5  14      258.21      244.68     45.96 o 
   6   5  14       28.33      -28.53     38.81 o 
   7   5  14       44.38      -44.95     44.95 o 
   8   5  14       47.57      113.60     66.07 o 
   9   5  14      164.94      265.86    108.11 o 
  10   5  14       66.13       53.65     91.29 o 
 -11   6  14       24.48       82.53     46.64 o 
 -10   6  14      134.05      146.75     48.81 o 
  -9   6  14       77.63       46.84     42.89 o 
  -8   6  14        4.09        0.97     38.51 o 
  -7   6  14      282.73      220.42     49.04 o 
  -6   6  14       32.92       53.20     38.02 o 
  -5   6  14        1.73       19.58     30.53 o 
  -4   6  14       29.70        8.18     32.01 o 
  -3   6  14      562.61      574.81     56.33 o 
  -2   6  14      528.20      558.26     61.39 o 
  -1   6  14      277.83      267.32     53.07 o 
   0   6  14       65.27      107.22     67.59 o 
   1   6  14      145.46      179.14     45.24 o 
   2   6  14      583.74      514.15    142.54 o 
   3   6  14      105.33      143.30     39.77 o 
   4   6  14      677.48      666.90    206.64 o 
   5   6  14        5.69      -31.17     32.25 o 
   6   6  14       92.41       52.46     55.15 o 
   7   6  14       64.43       25.36     89.69 o 
   8   6  14      443.15      621.09    145.74 o 
   9   6  14       57.26      -12.64     56.14 o 
 -10   7  14      107.90       58.05     53.32 o 
  -9   7  14        2.89        6.42     43.69 o 
  -8   7  14      101.30      120.90     51.08 o 
  -7   7  14        7.88       47.96     41.57 o 
  -6   7  14        6.62      -28.15     39.74 o 
  -5   7  14       70.82       42.91     38.63 o 
  -4   7  14      424.38      487.24     76.12 o 
  -3   7  14        8.94       27.05     37.68 o 
  -2   7  14       95.93      104.29     42.71 o 
  -1   7  14      123.32      126.92     44.59 o 
   0   7  14       81.71      104.30     41.68 o 
   1   7  14      124.12      136.68     51.85 o 
   2   7  14      167.13      191.38     47.96 o 
   3   7  14        3.92       17.63     35.50 o 
   4   7  14       58.00        6.38     36.66 o 
   5   7  14        1.40      -16.54     56.05 o 
   6   7  14        0.35       19.69     66.47 o 
   7   7  14       15.87      108.62     70.11 o 
   8   7  14       37.74      -23.80     59.37 o 
  -8   8  14       47.63       68.76     48.37 o 
  -7   8  14       13.13       18.47     50.39 o 
  -6   8  14       12.84        7.63     50.62 o 
  -5   8  14       33.89       -3.54     47.64 o 
  -4   8  14       56.90      -12.37     50.39 o 
  -3   8  14      151.81      244.05     75.27 o 
  -2   8  14       62.10      147.92     58.48 o 
  -1   8  14       78.91       21.19     46.55 o 
   0   8  14      104.15      129.57     47.48 o 
   1   8  14       89.43      139.17     94.41 o 
   2   8  14      489.94      556.45     69.74 o 
   3   8  14       66.42       63.23     44.11 o 
   4   8  14       68.73       56.95     98.90 o 
   5   8  14        0.15       49.43     66.81 o 
   6   8  14       21.70       43.09     66.47 o 
  -5   9  14       25.93      -19.42     67.27 o 
  -4   9  14      138.48       52.57     64.93 o 
  -3   9  14       85.71       38.51     58.06 o 
  -2   9  14       43.69      -18.78     51.14 o 
  -1   9  14        2.75       15.89     53.10 o 
   0   9  14       46.67       38.42     54.90 o 
   1   9  14       44.61       20.88     54.22 o 
   2   9  14        0.49       45.55     53.64 o 
 -13   0  15       92.01       66.47     69.67 o 
 -11   0  15      576.99      573.18    187.39 o 
  -9   0  15      183.34      143.40     49.14 o 
  -7   0  15     1195.22     1198.70    168.57 o 
  -5   0  15     2394.93     2526.88    133.04 o 
  -3   0  15      890.75      724.43     71.89 o 
  -1   0  15       51.88       58.37     31.39 o 
   1   0  15     3028.91     3074.05    231.43 o 
   3   0  15    11882.01    12577.76    447.24 o 
   5   0  15      241.65      199.20    110.51 o 
   7   0  15      286.27      359.56     86.49 o 
   9   0  15      765.91      717.51    118.52 o 
  11   0  15      191.69      277.87     89.69 o 
 -14   1  15        5.12       -9.48     47.83 o 
 -13   1  15        1.73      -27.16     63.66 o 
 -12   1  15        4.04      -13.06     33.87 o 
 -11   1  15      163.18      145.90     39.07 o 
 -10   1  15      146.93      115.94     33.84 o 
  -9   1  15      201.70      207.95     36.67 o 
  -8   1  15        2.62       -7.66     22.69 o 
  -7   1  15      423.71      402.29     43.96 o 
  -6   1  15     1427.92     1446.46    144.60 o 
  -5   1  15     1649.48     1901.50     89.16 o 
  -4   1  15      145.51      159.10     29.72 o 
  -3   1  15     3649.41     3641.71    104.80 o 
  -2   1  15      755.80      688.15     44.52 o 
  -1   1  15      598.84      556.86     46.70 o 
   0   1  15      547.03      581.86     44.76 o 
   1   1  15     6945.38     6764.81    183.56 o 
   2   1  15        6.54      -15.21     17.79 o 
   3   1  15       32.97       26.76     20.70 o 
   4   1  15       45.44       37.85     23.15 o 
   5   1  15      299.54      318.36     44.75 o 
   6   1  15        1.33       31.35     29.89 o 
   7   1  15      121.13      105.12     44.99 o 
   8   1  15      282.29      290.55     58.69 o 
   9   1  15       95.50      102.50     77.68 o 
  10   1  15        0.72       76.59    138.14 o 
  11   1  15      121.02       26.71     44.92 o 
  12   1  15        7.10       20.38     53.49 o 
 -14   2  15        0.88      -21.61     44.42 o 
 -13   2  15      203.21      175.24     52.23 o 
 -12   2  15        1.53       22.39     36.44 o 
 -11   2  15     1198.13     1158.64    165.32 o 
 -10   2  15        0.60      -26.62     26.62 o 
  -9   2  15        4.73       16.37     26.95 o 
  -8   2  15      333.47      335.86     43.13 o 
  -7   2  15       48.50       28.45     26.00 o 
  -6   2  15       42.49       23.30     29.24 o 
  -5   2  15      110.50       56.09     25.87 o 
  -4   2  15      516.67      485.79     44.22 o 
  -3   2  15      467.75      483.59     38.35 o 
  -2   2  15        3.04      -16.39     16.39 o 
  -1   2  15       13.22       -3.06     19.66 o 
   0   2  15        0.16       25.52     23.81 o 
   1   2  15      283.30      242.55     29.59 o 
   2   2  15     1516.75     1320.64     68.20 o 
   3   2  15      148.05      185.22     36.89 o 
   4   2  15        7.26       28.69     27.37 o 
   5   2  15      619.63      586.98    102.87 o 
   6   2  15       18.53       11.13     30.63 o 
   7   2  15      851.28      867.77     71.18 o 
   8   2  15        0.43      -36.12     36.12 o 
   9   2  15      544.04      525.71     70.68 o 
  10   2  15       30.07       23.00     43.55 o 
  11   2  15       67.53       64.95     55.25 o 
 -13   3  15      117.55      127.40     50.32 o 
 -12   3  15       20.13       55.82     44.22 o 
 -11   3  15      426.58      309.17     56.07 o 
 -10   3  15       49.54       20.81     35.76 o 
  -9   3  15      467.26      501.14     79.06 o 
  -8   3  15      776.15      735.71     60.06 o 
  -7   3  15       77.50      113.57     31.92 o 
  -6   3  15      228.13      290.44     41.03 o 
  -5   3  15      837.25      789.49     57.88 o 
  -4   3  15     1593.18     1499.64    103.38 o 
  -3   3  15     4994.68     4716.64    128.32 o 
  -2   3  15     2210.81     2253.47     81.37 o 
  -1   3  15      858.95      904.75     51.61 o 
   0   3  15      120.08      116.30     24.84 o 
   1   3  15       13.01       -0.44     18.66 o 
   2   3  15      114.41       38.82     23.15 o 
   3   3  15        2.92      -30.82     30.82 o 
   4   3  15      279.02      297.55     43.90 o 
   5   3  15      265.96      310.96     44.83 o 
   6   3  15        1.31       20.48     30.11 o 
   7   3  15       48.95       59.83     34.39 o 
   8   3  15      795.06      872.42    154.15 o 
   9   3  15       72.60      117.81     48.55 o 
  10   3  15       71.59      188.99     92.89 o 
  11   3  15       38.55      -44.04     80.88 o 
 -13   4  15       38.94       75.61     50.87 o 
 -12   4  15      111.00       22.42     46.81 o 
 -11   4  15       66.06       94.47     55.12 o 
 -10   4  15      233.61      259.11     53.50 o 
  -9   4  15       31.67        2.49     34.55 o 
  -8   4  15       18.22       35.43     28.62 o 
  -7   4  15      500.78      453.14     79.06 o 
  -6   4  15       66.11       56.12     30.56 o 
  -5   4  15       98.35       91.87     27.42 o 
  -4   4  15      366.22      350.03     41.93 o 
  -3   4  15       33.62       65.57     24.02 o 
  -2   4  15       16.55      -17.12     19.86 o 
  -1   4  15      281.81      293.28     30.91 o 
   0   4  15      892.31      905.80     49.12 o 
   1   4  15      196.57      181.51     38.61 o 
   2   4  15      139.69      199.59     41.38 o 
   3   4  15       45.18       52.77     33.70 o 
   4   4  15       22.58       69.34     33.01 o 
   5   4  15      568.20      519.81     57.22 o 
   6   4  15        0.32       12.14     31.92 o 
   7   4  15      427.74      559.02     58.68 o 
   8   4  15       29.77       37.44     34.68 o 
   9   4  15      130.82       10.41     70.47 o 
  10   4  15        2.43      -48.85     80.08 o 
 -12   5  15        1.12      -32.73     48.90 o 
 -11   5  15      146.49       95.58     46.68 o 
 -10   5  15       70.60       56.33     49.93 o 
  -9   5  15      208.49      230.65     54.40 o 
  -8   5  15       23.03       20.52     36.60 o 
  -7   5  15      969.69      998.17     82.31 o 
  -6   5  15       21.55        9.30     30.39 o 
  -5   5  15      919.42      885.63     67.70 o 
  -4   5  15      124.30      121.14     35.17 o 
  -3   5  15      392.73      402.20     37.37 o 
  -2   5  15        0.91        9.56     20.92 o 
  -1   5  15      766.10      739.33     56.79 o 
   0   5  15       11.15      -17.99     23.65 o 
   1   5  15      114.08      100.12     46.23 o 
   2   5  15      161.11      183.26     40.87 o 
   3   5  15      874.10      984.17     75.79 o 
   4   5  15      618.82      645.88     79.95 o 
   5   5  15       25.31       50.34     36.08 o 
   6   5  15       21.32       44.01     34.17 o 
   7   5  15       33.62       75.54     55.86 o 
   8   5  15      345.81      327.49     80.08 o 
   9   5  15       40.27        2.40     75.27 o 
 -11   6  15        0.90       14.19     48.52 o 
 -10   6  15       16.87       89.91     50.78 o 
  -9   6  15      222.80      328.20     61.66 o 
  -8   6  15      400.03      379.18     61.30 o 
  -7   6  15      261.26      303.27     78.47 o 
  -6   6  15      342.71      362.16     89.04 o 
  -5   6  15       15.15       22.44     27.16 o 
  -4   6  15      201.81      158.71     38.84 o 
  -3   6  15        2.41       -0.93     27.95 o 
  -2   6  15       91.83       29.38     36.99 o 
  -1   6  15      177.15      184.27     44.78 o 
   0   6  15      617.62      659.90     67.38 o 
   1   6  15       14.20      -11.92     30.92 o 
   2   6  15      114.82      269.13     48.49 o 
   3   6  15       48.64       -9.26     45.97 o 
   4   6  15        0.17      -10.28     32.25 o 
   5   6  15      574.75      697.55     66.71 o 
   6   6  15       22.12       70.46     56.91 o 
   7   6  15       98.22       72.64     64.65 o 
   8   6  15        0.71       66.47     66.87 o 
  -9   7  15       39.94       34.91     49.78 o 
  -8   7  15        0.20       11.75     53.65 o 
  -7   7  15      328.39      343.94     59.13 o 
  -6   7  15       10.60       29.56     40.85 o 
  -5   7  15      198.98      201.86     54.00 o 
  -4   7  15       91.57      101.63     79.68 o 
  -3   7  15        1.69        4.82     36.62 o 
  -2   7  15        0.33      -35.25     35.25 o 
  -1   7  15      169.69      175.85     48.13 o 
   0   7  15       50.94       81.73     40.43 o 
   1   7  15       19.09        2.84     37.53 o 
   2   7  15      104.57       87.48     42.80 o 
   3   7  15      173.17      160.74     47.34 o 
   4   7  15        2.05       60.34     41.21 o 
   5   7  15        2.71       13.43     52.90 o 
   6   7  15        2.16       15.63     60.20 o 
   7   7  15       30.20      113.18     68.45 o 
  -7   8  15        2.90      -37.28     52.33 o 
  -6   8  15       43.86       80.07     58.31 o 
  -5   8  15        2.54       62.38     56.08 o 
  -4   8  15       35.57      -10.33     48.29 o 
  -3   8  15       58.93      107.46     57.30 o 
  -2   8  15      182.97      140.40     76.48 o 
  -1   8  15        2.35       -5.44     46.99 o 
   0   8  15       93.25       88.11     67.94 o 
   1   8  15      129.98      183.95     50.84 o 
   2   8  15        0.52      -12.72     42.40 o 
   3   8  15       30.66       73.18     47.22 o 
   4   8  15       18.71       13.72     64.04 o 
   5   8  15       25.17       75.64     69.77 o 
  -3   9  15        2.91       23.62     58.76 o 
  -2   9  15        0.99       20.55     54.83 o 
  -1   9  15      159.52      166.24     64.52 o 
   0   9  15       54.23      167.71    107.31 o 
   1   9  15        4.79       73.57     62.86 o 
 -14   0  16      771.18      799.99    148.15 o 
 -12   0  16       22.33      -30.65     44.07 o 
 -10   0  16      108.66       95.83     62.86 o 
  -8   0  16     1092.00     1179.50    105.58 o 
  -6   0  16      375.61      313.15     55.41 o 
  -4   0  16       47.48       17.26     34.19 o 
  -2   0  16      275.94      239.48     48.11 o 
   0   0  16        3.52       32.79     33.26 o 
   2   0  16        8.77      -18.22     24.90 o 
   4   0  16     5224.26     5093.58    626.62 o 
   6   0  16     1962.79     1875.45    182.58 o 
   8   0  16      236.50      168.17     74.47 o 
  10   0  16      273.39      261.86     90.49 o 
 -14   1  16       49.53      211.44     66.24 o 
 -13   1  16        9.49       14.21     46.75 o 
 -12   1  16      108.21      169.90     51.94 o 
 -11   1  16       33.01       48.32     34.02 o 
 -10   1  16       35.85       44.25     31.08 o 
  -9   1  16       10.24      -21.57     26.47 o 
  -8   1  16      633.11      660.01     57.33 o 
  -7   1  16      216.84      148.60     33.44 o 
  -6   1  16      428.98      438.14     46.53 o 
  -5   1  16      170.33      114.47     30.58 o 
  -4   1  16     1012.50      980.86     73.28 o 
  -3   1  16      281.18      309.60     36.98 o 
  -2   1  16      692.24      683.85     50.38 o 
  -1   1  16        3.16       -7.99     21.85 o 
   0   1  16     1029.29      946.06     58.45 o 
   1   1  16       71.63      109.88     26.59 o 
   2   1  16       31.67      -16.27     18.47 o 
   3   1  16       65.39       48.33     22.00 o 
   4   1  16      294.88      300.42     38.14 o 
   5   1  16       84.14       93.22     33.23 o 
   6   1  16      368.56      324.47     59.02 o 
   7   1  16       92.28      137.58     49.43 o 
   8   1  16       81.12      105.42     70.87 o 
   9   1  16        2.72      -21.00     41.29 o 
  10   1  16        1.84       15.26     44.64 o 
  11   1  16       56.49      148.29     57.09 o 
 -13   2  16        2.27      -24.14     41.18 o 
 -12   2  16      384.25      341.59     60.47 o 
 -11   2  16       53.49        9.99     38.24 o 
 -10   2  16     1346.50     1486.41    134.27 o 
  -9   2  16       19.38       13.23     29.55 o 
  -8   2  16      243.34      265.65     41.62 o 
  -7   2  16      428.50      569.31     52.35 o 
  -6   2  16        1.75       -0.51     24.69 o 
  -5   2  16      411.35      323.67     48.36 o 
  -4   2  16      104.33       68.43     28.47 o 
  -3   2  16       29.46       53.24     26.50 o 
  -2   2  16        6.75       17.91     21.97 o 
  -1   2  16       15.07        9.79     22.42 o 
   0   2  16      216.08      159.32     42.08 o 
   1   2  16      163.23      105.07     24.10 o 
   2   2  16       65.40       86.68     26.05 o 
   3   2  16       34.35        9.21     20.71 o 
   4   2  16      312.33      317.57     46.64 o 
   5   2  16      334.53      327.73     47.23 o 
   6   2  16      596.97      702.39     77.60 o 
   7   2  16      110.20       64.65     42.99 o 
   8   2  16      197.44      201.98     54.57 o 
   9   2  16        4.42      -21.49     39.60 o 
  10   2  16      194.14      253.96     76.88 o 
  11   2  16       12.22       83.85     55.60 o 
 -13   3  16       71.31       98.54     49.78 o 
 -12   3  16      105.20       79.05     46.73 o 
 -11   3  16      129.59      138.54     48.64 o 
 -10   3  16      366.34      340.44     56.70 o 
  -9   3  16       82.05       49.45     32.01 o 
  -8   3  16      734.43      868.15     69.81 o 
  -7   3  16       10.50       12.13     27.20 o 
  -6   3  16      491.51      475.60     52.82 o 
  -5   3  16       64.53       43.95     27.18 o 
  -4   3  16      572.99      650.20     82.53 o 
  -3   3  16      443.98      520.90     48.85 o 
  -2   3  16     2202.97     2156.86     93.63 o 
  -1   3  16      756.77      734.70     54.73 o 
   0   3  16     1094.62     1095.08     59.50 o 
   1   3  16        0.11      -19.73     19.73 o 
   2   3  16        2.71      -27.75     27.75 o 
   3   3  16        7.67       43.85     31.03 o 
   4   3  16      429.00      323.02     48.79 o 
   5   3  16       73.35       69.70     36.63 o 
   6   3  16       42.04       44.52     34.57 o 
   7   3  16      156.16      120.81     38.97 o 
   8   3  16      189.21      265.86    109.71 o 
   9   3  16        9.46       66.17     58.86 o 
  10   3  16       56.80       32.03     80.88 o 
 -12   4  16       60.76       86.47     50.04 o 
 -11   4  16        8.95        6.67     34.39 o 
 -10   4  16       51.37       41.09     41.48 o 
  -9   4  16       75.12       56.15     49.43 o 
  -8   4  16       20.07       46.01     30.52 o 
  -7   4  16        0.59       25.56     30.16 o 
  -6   4  16       29.05        7.94     27.55 o 
  -5   4  16        6.72       -3.70     24.88 o 
  -4   4  16        0.41       -6.60     25.02 o 
  -3   4  16      212.35      137.41     33.99 o 
  -2   4  16       99.08       60.40     28.86 o 
  -1   4  16       21.14       50.79     24.52 o 
   0   4  16      550.75      509.84     42.60 o 
   1   4  16      190.58      132.93     36.61 o 
   2   4  16      915.20      865.51    119.82 o 
   3   4  16       53.38       90.85     34.95 o 
   4   4  16      356.67      527.01     57.69 o 
   5   4  16       27.89      -18.64     29.72 o 
   6   4  16      261.86      365.62     52.40 o 
   7   4  16      317.48      421.44     55.16 o 
   8   4  16      879.03      890.00    116.92 o 
   9   4  16       19.79       64.86     86.49 o 
  10   4  16      119.42      108.91     84.08 o 
 -11   5  16        2.12       13.61     42.62 o 
 -10   5  16      339.26      310.49     65.36 o 
  -9   5  16       38.87      122.38     47.63 o 
  -8   5  16      121.00       93.88     44.45 o 
  -7   5  16       76.14       73.78     41.75 o 
  -6   5  16      485.03      427.97     52.05 o 
  -5   5  16        1.64        9.03     29.30 o 
  -4   5  16      394.07      447.64     50.48 o 
  -3   5  16      161.37      121.34     31.04 o 
  -2   5  16      254.34      295.01     43.74 o 
  -1   5  16      201.34      219.69     45.92 o 
   0   5  16      596.13      648.74     66.74 o 
   1   5  16        7.85       18.24     30.39 o 
   2   5  16      747.11      748.78     69.32 o 
   3   5  16       46.18       70.30     50.54 o 
   4   5  16       36.25       27.29     36.25 o 
   5   5  16      254.38      302.03     74.51 o 
   6   5  16      107.68       36.93     37.49 o 
   7   5  16      159.89      103.67    112.11 o 
   8   5  16        1.09      -76.08     76.08 o 
   9   5  16       59.44       44.04     78.48 o 
 -10   6  16       71.20       41.90     49.09 o 
  -9   6  16        0.50      -40.57     40.57 o 
  -8   6  16        0.38        8.45     39.89 o 
  -7   6  16      155.45      133.25     46.82 o 
  -6   6  16      126.42      146.71     46.80 o 
  -5   6  16      112.54       55.79     34.71 o 
  -4   6  16       30.72       15.69     32.45 o 
  -3   6  16      179.18      183.95     41.44 o 
  -2   6  16      374.92      382.29     56.93 o 
  -1   6  16       11.36       22.31     45.27 o 
   0   6  16       16.00      -39.00     63.93 o 
   1   6  16       22.91        9.74     34.40 o 
   2   6  16      178.47      134.88     59.18 o 
   3   6  16      109.57      124.56     46.89 o 
   4   6  16      113.65      172.55     44.02 o 
   5   6  16       32.37       36.30     52.03 o 
   6   6  16       93.93      116.24     63.38 o 
   7   6  16        1.26       32.63     65.38 o 
   8   6  16      119.18      170.63     72.18 o 
  -9   7  16       14.43      -23.14     55.48 o 
  -8   7  16        3.40       35.47     54.71 o 
  -7   7  16        0.15      -26.93     42.04 o 
  -6   7  16      337.59      396.93     62.51 o 
  -5   7  16       48.40       44.11     44.43 o 
  -4   7  16      710.58      712.44     93.67 o 
  -3   7  16        4.26       21.96     37.77 o 
  -2   7  16      110.04       92.70     45.26 o 
  -1   7  16        5.01      -10.90     39.33 o 
   0   7  16      159.16      171.27     83.64 o 
   1   7  16       33.48       44.64     43.36 o 
   2   7  16      422.93      459.98     63.68 o 
   3   7  16      316.20      404.18     60.89 o 
   4   7  16       35.56       58.07     61.81 o 
   5   7  16       58.01      -16.59     60.73 o 
   6   7  16      104.31       60.97     67.50 o 
  -6   8  16       67.86      -49.74     49.74 o 
  -5   8  16      121.87      188.56     67.94 o 
  -4   8  16       52.62       -1.88    140.54 o 
  -3   8  16       98.34      109.55     58.80 o 
  -2   8  16       19.86       19.33     57.66 o 
  -1   8  16      112.12      115.85     61.26 o 
   0   8  16       12.07       -1.25     40.59 o 
   1   8  16      185.46      193.03     59.26 o 
   2   8  16       30.77       53.17     44.88 o 
   3   8  16        1.81       35.41     57.58 o 
   4   8  16        0.50       28.63     64.85 o 
 -13   0  17      647.12      660.65    139.34 o 
 -11   0  17      172.30      260.70     64.80 o 
  -9   0  17       21.90      -32.35     41.05 o 
  -7   0  17      648.35      582.61     75.87 o 
  -5   0  17       25.39      -20.81     32.83 o 
  -3   0  17       13.18       26.12     34.44 o 
  -1   0  17     1057.94     1097.85    122.52 o 
   1   0  17      333.47      239.42     62.86 o 
   3   0  17      332.25      355.27    110.51 o 
   5   0  17      439.51      360.36     84.88 o 
   7   0  17     1092.92     1072.26    144.94 o 
   9   0  17       47.54       60.06     68.87 o 
  11   0  17      165.46      324.32     96.09 o 
 -13   1  17       62.38       50.50     51.64 o 
 -12   1  17       65.32       38.06     41.07 o 
 -11   1  17      639.02      691.21     64.69 o 
 -10   1  17       99.19      138.39     38.22 o 
  -9   1  17      482.99      529.80     54.62 o 
  -8   1  17       19.60      -27.76     27.76 o 
  -7   1  17      105.31      134.17     33.94 o 
  -6   1  17       15.20       39.45     27.94 o 
  -5   1  17     3093.70     3146.71    113.27 o 
  -4   1  17       92.56       75.37     27.29 o 
  -3   1  17     3814.40     3893.93    129.69 o 
  -2   1  17        9.54       -1.77     28.20 o 
  -1   1  17     2114.78     2201.45    157.45 o 
   0   1  17     2394.79     2314.61     99.86 o 
   1   1  17      451.04      461.71     54.32 o 
   2   1  17       71.02       58.07     23.83 o 
   3   1  17        2.71      -21.10     21.25 o 
   4   1  17       34.75       23.42     31.74 o 
   5   1  17      119.48      145.43     65.19 o 
   6   1  17        3.25      -34.66     34.66 o 
   7   1  17      441.90      443.88     70.93 o 
   8   1  17        2.17      -31.43     44.84 o 
   9   1  17      198.29      113.00    105.70 o 
  10   1  17       32.00       14.00     44.72 o 
 -13   2  17      107.19       38.58     48.85 o 
 -12   2  17        0.31      -39.59     39.59 o 
 -11   2  17      537.62      359.33     78.76 o 
 -10   2  17       12.79      -19.65     31.29 o 
  -9   2  17      117.47      151.31     51.56 o 
  -8   2  17       47.09       38.99     31.29 o 
  -7   2  17      172.56      155.37     49.82 o 
  -6   2  17     2354.59     2117.53    101.39 o 
  -5   2  17       34.02       53.26     29.02 o 
  -4   2  17      218.26      207.71     35.38 o 
  -3   2  17        7.58       22.65     25.08 o 
  -2   2  17       42.29       58.41     26.80 o 
  -1   2  17       55.14       20.26     23.88 o 
   0   2  17      726.68      689.20     52.87 o 
   1   2  17      623.59      624.06     45.06 o 
   2   2  17      468.87      405.28     45.91 o 
   3   2  17      338.03      364.63     65.62 o 
   4   2  17        2.64       78.27     52.14 o 
   5   2  17       20.49       46.05     31.69 o 
   6   2  17       43.11        6.35     43.96 o 
   7   2  17      416.79      265.93     60.43 o 
   8   2  17        9.97       -0.80     45.65 o 
   9   2  17       53.47       24.08     43.82 o 
  10   2  17        0.24       60.06     70.47 o 
 -12   3  17       71.97       73.05     48.07 o 
 -11   3  17      103.39      135.44     50.11 o 
 -10   3  17       42.10       83.57     42.62 o 
  -9   3  17      252.77      239.58     49.16 o 
  -8   3  17       32.35       54.83     32.13 o 
  -7   3  17      904.98     1010.70     81.83 o 
  -6   3  17      128.43       62.20     31.79 o 
  -5   3  17     1423.63     1494.88    124.60 o 
  -4   3  17        0.16       43.23     33.29 o 
  -3   3  17      223.18      281.78     52.59 o 
  -2   3  17       37.05       24.60     27.10 o 
  -1   3  17      887.94      847.98     75.13 o 
   0   3  17       80.14       97.26     25.99 o 
   1   3  17      253.67      352.45     42.96 o 
   2   3  17      283.02      323.32     80.93 o 
   3   3  17      855.31      887.58     73.93 o 
   4   3  17       89.62       98.93     37.28 o 
   5   3  17       41.72       13.54     40.94 o 
   6   3  17        1.96      -27.82     31.72 o 
   7   3  17       54.62       26.32     57.26 o 
   8   3  17       21.39      115.77     53.85 o 
   9   3  17       10.20       15.89     44.79 o 
  10   3  17        3.55       23.22     74.47 o 
 -12   4  17        1.37        8.39     44.04 o 
 -11   4  17      167.80      255.50     59.47 o 
 -10   4  17      241.19      209.09     50.77 o 
  -9   4  17      455.62      432.53     63.39 o 
  -8   4  17      162.05      123.31     53.05 o 
  -7   4  17      205.22      160.97     43.00 o 
  -6   4  17      361.53      438.85     51.67 o 
  -5   4  17       16.65       41.18     30.97 o 
  -4   4  17      305.05      350.47     45.69 o 
  -3   4  17        9.67       -7.84     26.75 o 
  -2   4  17        9.44      -24.84     24.84 o 
  -1   4  17        2.94      -19.30     32.04 o 
   0   4  17     1091.37     1261.13     77.61 o 
   1   4  17      111.52      210.62     47.18 o 
   2   4  17        0.23       15.64     63.14 o 
   3   4  17      445.60      500.49     60.10 o 
   4   4  17        0.53       12.91     32.62 o 
   5   4  17      622.47      571.49     79.90 o 
   6   4  17        4.20       15.36     71.31 o 
   7   4  17      274.90      316.64     71.61 o 
   8   4  17        0.68       58.46     85.68 o 
   9   4  17      177.87      233.83    104.90 o 
 -11   5  17       22.37      -20.93     41.72 o 
 -10   5  17        3.83       41.18     45.66 o 
  -9   5  17       23.65       16.10     41.73 o 
  -8   5  17       16.56       30.52     38.83 o 
  -7   5  17      232.63      126.13     47.56 o 
  -6   5  17       15.52       31.43     32.57 o 
  -5   5  17        3.19        1.97     33.98 o 
  -4   5  17      211.75      166.74     38.16 o 
  -3   5  17       46.14       85.39     34.95 o 
  -2   5  17        7.20      -26.40     27.75 o 
  -1   5  17       51.18      101.17     41.46 o 
   0   5  17       22.00       39.66     33.22 o 
   1   5  17      180.40      174.07     44.84 o 
   2   5  17      147.93      136.35     42.92 o 
   3   5  17      183.01      248.13     53.77 o 
   4   5  17       92.22       90.28     43.65 o 
   5   5  17       34.66       28.48     39.06 o 
   6   5  17       86.51      127.71     44.95 o 
   7   5  17        0.20       -3.75     52.65 o 
   8   5  17      109.29       56.06     96.90 o 
 -10   6  17       49.98       25.51     46.76 o 
  -9   6  17      103.61      260.44    231.64 o 
  -8   6  17        2.23      -30.24     53.27 o 
  -7   6  17       11.76       27.17     42.48 o 
  -6   6  17       21.21       51.43     51.30 o 
  -5   6  17       33.50      -31.16     33.77 o 
  -4   6  17      163.99      187.85     42.89 o 
  -3   6  17       39.74       11.50     34.44 o 
  -2   6  17       39.77        0.68     39.75 o 
  -1   6  17      259.66      381.14     84.74 o 
   0   6  17       46.81        9.92     36.19 o 
   1   6  17      198.75      105.93     63.04 o 
   2   6  17       23.90       77.20     41.49 o 
   3   6  17      129.50      155.34     46.96 o 
   4   6  17       23.74       19.90     38.37 o 
   5   6  17      256.86      285.02     78.32 o 
   6   6  17       74.96       24.92     63.16 o 
   7   6  17       10.72       71.73     77.68 o 
  -8   7  17       65.59        5.16     56.56 o 
  -7   7  17       54.70      -19.88     45.25 o 
  -6   7  17       11.86        9.24     44.85 o 
  -5   7  17        6.23      -36.32     36.32 o 
  -4   7  17      107.92      117.54     54.27 o 
  -3   7  17      404.47      278.68     99.30 o 
  -2   7  17       83.28       55.54     46.91 o 
  -1   7  17      151.97       94.84     47.39 o 
   0   7  17       10.28      -19.84     41.53 o 
   1   7  17       23.11       52.41     42.43 o 
   2   7  17        6.60       42.28     42.71 o 
   3   7  17       37.42       87.91     63.94 o 
   4   7  17       18.32       36.13     58.00 o 
   5   7  17       43.99       39.82     65.31 o 
  -5   8  17       18.64       36.44     58.32 o 
  -4   8  17       71.19       -2.00     55.49 o 
  -3   8  17       43.34       83.60     59.06 o 
  -2   8  17       59.36      149.69     86.49 o 
  -1   8  17      143.95      227.33     67.31 o 
   0   8  17        1.89        4.43     45.04 o 
   1   8  17       10.50      -10.88     45.79 o 
   2   8  17       16.07       89.40     50.23 o 
 -12   0  18      177.92      213.40     68.59 o 
 -10   0  18      355.04      502.00    147.35 o 
  -8   0  18       19.89       18.36     43.64 o 
  -6   0  18      249.92      177.64     53.65 o 
  -4   0  18      192.07      193.33     48.96 o 
  -2   0  18      173.64      256.75     91.29 o 
   0   0  18        1.46      -27.87     33.63 o 
   2   0  18      221.47      341.59     52.96 o 
   4   0  18      918.31      934.14     90.03 o 
   6   0  18      789.79      804.80    124.12 o 
   8   0  18       39.68      118.52     76.88 o 
  10   0  18      692.23     1090.68    159.36 o 
 -13   1  18        1.21       13.19     50.78 o 
 -12   1  18        5.02       42.35     44.39 o 
 -11   1  18       71.23       71.83     47.04 o 
 -10   1  18      199.33      238.66     45.17 o 
  -9   1  18        0.09      -21.38     30.18 o 
  -8   1  18      619.90      685.37     64.84 o 
  -7   1  18      115.12       94.09     32.41 o 
  -6   1  18       60.47       47.87     29.71 o 
  -5   1  18       52.50       22.22     26.09 o 
  -4   1  18     1099.01     1004.19     67.55 o 
  -3   1  18      281.64      260.36     38.29 o 
  -2   1  18     2850.45     2780.74    103.11 o 
  -1   1  18       61.11       77.06     39.30 o 
   0   1  18      447.86      531.68     61.84 o 
   1   1  18      531.73      415.40     43.61 o 
   2   1  18      518.47      610.04     45.74 o 
   3   1  18      194.44      188.17     71.92 o 
   4   1  18       23.61       53.17     34.48 o 
   5   1  18      144.25      165.32     50.73 o 
   6   1  18      222.74      174.51     56.98 o 
   7   1  18        2.76       11.57     81.28 o 
   8   1  18      231.22      265.53     74.87 o 
   9   1  18        0.18        4.33     43.75 o 
  10   1  18       69.33       40.36     50.98 o 
 -12   2  18        5.55       -8.76     41.43 o 
 -11   2  18       18.41      -36.37     36.37 o 
 -10   2  18      206.11      248.81     47.55 o 
  -9   2  18       12.88       29.96     32.12 o 
  -8   2  18       10.52      -25.83     27.85 o 
  -7   2  18       99.08       94.39     34.00 o 
  -6   2  18       45.56       15.42     28.05 o 
  -5   2  18      449.53      372.38     51.32 o 
  -4   2  18      205.20      184.99     35.75 o 
  -3   2  18      210.85      190.41     35.19 o 
  -2   2  18      494.90      493.42     73.90 o 
  -1   2  18      101.24       89.21     30.51 o 
   0   2  18      471.76      557.18     49.96 o 
   1   2  18       72.63       53.57     25.47 o 
   2   2  18      419.24      398.16     52.38 o 
   3   2  18     1535.93     1600.47    172.07 o 
   4   2  18      527.55      495.45     88.65 o 
   5   2  18        2.93      108.47     69.55 o 
   6   2  18      593.08      517.21     75.18 o 
   7   2  18        3.52      -37.05     37.05 o 
   8   2  18      244.12      135.32    115.71 o 
   9   2  18        2.60      -43.25     43.25 o 
  10   2  18       91.75       97.11     58.23 o 
 -12   3  18       15.64       27.09     44.26 o 
 -11   3  18       27.01       54.51     44.09 o 
 -10   3  18      237.73      187.45     59.44 o 
  -9   3  18        5.57       27.24     32.22 o 
  -8   3  18      185.59      227.74     42.28 o 
  -7   3  18        0.04      -25.52     25.52 o 
  -6   3  18     1084.21     1051.11     95.61 o 
  -5   3  18       58.82       59.64     30.02 o 
  -4   3  18      507.76      572.15     54.10 o 
  -3   3  18       68.88       85.17     32.05 o 
  -2   3  18      742.67      692.31     56.93 o 
  -1   3  18      198.77      184.47     38.29 o 
   0   3  18      576.02      627.07     50.62 o 
   1   3  18       50.08       12.26     34.41 o 
   2   3  18      376.40      399.29     53.69 o 
   3   3  18       98.89       30.89     36.55 o 
   4   3  18      580.46      529.45     62.47 o 
   5   3  18      535.73      514.96     63.43 o 
   6   3  18       70.44      103.54     42.22 o 
   7   3  18       21.91       62.34     45.13 o 
   8   3  18       12.20      -36.27     50.05 o 
   9   3  18       95.51       32.29     78.08 o 
 -11   4  18      308.33      213.08     59.41 o 
 -10   4  18       47.29       23.84     43.83 o 
  -9   4  18      101.70       26.73     43.05 o 
  -8   4  18      208.81      259.49     46.60 o 
  -7   4  18      199.70      276.57     53.66 o 
  -6   4  18      415.20      509.93     55.86 o 
  -5   4  18        1.99      -21.46     35.65 o 
  -4   4  18        0.38        0.48     30.05 o 
  -3   4  18       38.06       78.91     31.71 o 
  -2   4  18       40.86       66.02     56.74 o 
  -1   4  18       43.27       58.45     31.27 o 
   0   4  18        1.24      -17.87     27.08 o 
   1   4  18        6.60      -27.51     27.51 o 
   2   4  18        9.07       23.92     36.11 o 
   3   4  18      395.85      431.64     58.67 o 
   4   4  18      101.59       51.08     43.75 o 
   5   4  18       96.64      176.72     45.56 o 
   6   4  18       89.37      100.19     45.45 o 
   7   4  18       68.15       74.19     50.51 o 
   8   4  18      128.31       87.29     91.29 o 
 -10   5  18       23.45       21.14     54.84 o 
  -9   5  18       13.58      -10.92     42.18 o 
  -8   5  18       18.67       18.76     42.80 o 
  -7   5  18      199.61      150.22     56.55 o 
  -6   5  18      808.01      872.49     91.44 o 
  -5   5  18       16.07      -26.82     29.73 o 
  -4   5  18      305.97      494.58     66.03 o 
  -3   5  18        0.76       22.89     32.50 o 
  -2   5  18       71.00       58.19     49.93 o 
  -1   5  18        0.36       -9.91     31.13 o 
   0   5  18      214.97      270.98     51.42 o 
   1   5  18      297.80      344.76    117.50 o 
   2   5  18      516.10      596.23     82.78 o 
   3   5  18       56.83       52.02     39.71 o 
   4   5  18       66.06      110.77     43.55 o 
   5   5  18      145.76      166.08     48.04 o 
   6   5  18       15.68      -35.93     39.99 o 
   7   5  18       55.52      -17.62     77.68 o 
  -9   6  18      169.74      173.94     57.65 o 
  -8   6  18      325.16      289.07    103.70 o 
  -7   6  18       58.03      -22.53     50.62 o 
  -6   6  18      163.72       88.93    149.35 o 
  -5   6  18        3.50       24.84     40.29 o 
  -4   6  18       31.23        0.41     32.62 o 
  -3   6  18      273.36      247.88     53.17 o 
  -2   6  18      140.69      144.69     49.21 o 
  -1   6  18      247.74      252.79     53.17 o 
   0   6  18        9.41      -28.10     37.84 o 
   1   6  18      136.50      129.10     57.99 o 
   2   6  18      109.34       40.86     42.41 o 
   3   6  18       56.70       59.61     46.92 o 
   4   6  18       59.06       66.07     65.78 o 
   5   6  18       22.40       91.94     68.17 o 
   6   6  18        4.00        5.92     61.76 o 
  -7   7  18        1.39       38.11     43.29 o 
  -6   7  18      111.05      106.08     52.03 o 
  -5   7  18       72.90      108.74     45.83 o 
  -4   7  18       33.33       19.70     49.43 o 
  -3   7  18        5.49       12.20     49.83 o 
  -2   7  18        8.58      -35.14     41.29 o 
  -1   7  18        1.97       43.31     42.47 o 
   0   7  18      391.46      531.83     72.05 o 
   1   7  18       22.36      -31.16     40.36 o 
   2   7  18        1.05       24.46     44.34 o 
   3   7  18       17.22       32.68     46.07 o 
   4   7  18       10.48      -57.66     57.66 o 
  -3   8  18      211.92      158.46    112.91 o 
  -2   8  18       52.74      169.56     66.88 o 
  -1   8  18       37.21      127.31     61.95 o 
   0   8  18       27.29        2.73     49.04 o 
 -11   0  19      240.31      285.49     71.89 o 
  -9   0  19      417.69      353.68     71.02 o 
  -7   0  19     1230.88     1243.02    140.94 o 
  -5   0  19      268.56      289.24    125.32 o 
  -3   0  19       92.54       46.25     41.64 o 
  -1   0  19      402.67      449.41     64.79 o 
   1   0  19      697.38      598.63     75.15 o 
   3   0  19       23.59       19.77     45.24 o 
   5   0  19      555.95      579.77    114.51 o 
   7   0  19      237.99      269.87     99.30 o 
   9   0  19       39.49       -0.80     76.88 o 
 -12   1  19       75.40       56.73     74.90 o 
 -11   1  19      306.37      334.15     52.95 o 
 -10   1  19       27.58       31.30     35.93 o 
  -9   1  19        3.01      -14.40     32.26 o 
  -8   1  19       32.78       72.99     34.61 o 
  -7   1  19      398.81      427.94     62.30 o 
  -6   1  19       16.79       25.19     27.55 o 
  -5   1  19      270.33      322.11     44.06 o 
  -4   1  19       42.03       79.88     30.80 o 
  -3   1  19      295.52      248.66     40.00 o 
  -2   1  19       35.73       37.53     26.19 o 
  -1   1  19      188.68      161.38     35.95 o 
   0   1  19      153.89      155.08     34.11 o 
   1   1  19      189.41      222.61     33.24 o 
   2   1  19       80.09       78.52     26.18 o 
   3   1  19       12.91        2.87     30.47 o 
   4   1  19       44.79       49.48     34.91 o 
   5   1  19      167.99      187.17     54.50 o 
   6   1  19        0.06      -40.85     64.46 o 
   7   1  19       24.44       63.09     48.09 o 
   8   1  19       66.83      114.12     54.14 o 
   9   1  19        4.18      -34.72     48.69 o 
 -12   2  19       10.66       36.53     44.55 o 
 -11   2  19      168.04      121.81     49.21 o 
 -10   2  19       69.16      111.02     41.14 o 
  -9   2  19      374.33      290.55     48.63 o 
  -8   2  19       43.81        6.05     30.02 o 
  -7   2  19      213.53      305.62     45.86 o 
  -6   2  19      351.28      390.29     68.31 o 
  -5   2  19        7.62      -11.39     26.56 o 
  -4   2  19       24.62       38.56     28.60 o 
  -3   2  19       27.14       61.34     28.90 o 
  -2   2  19      180.11      155.50     34.52 o 
  -1   2  19      229.87      229.69     39.29 o 
   0   2  19      134.28      103.94     33.43 o 
   1   2  19      497.66      566.53     83.34 o 
   2   2  19        3.66        0.91     30.09 o 
   3   2  19      233.43      256.97     49.00 o 
   4   2  19       12.69       28.99     35.50 o 
   5   2  19      967.86      981.62    134.93 o 
   6   2  19       43.30       27.19     45.88 o 
   7   2  19      369.35      292.23     65.22 o 
   8   2  19      254.63      231.64     65.44 o 
   9   2  19      150.72      119.92    129.73 o 
 -11   3  19        2.83       31.10     44.89 o 
 -10   3  19        7.28      -22.71     38.76 o 
  -9   3  19      161.76      125.87     42.18 o 
  -8   3  19       76.31       87.58     38.99 o 
  -7   3  19      199.89      175.48     41.81 o 
  -6   3  19      292.00      336.58     75.13 o 
  -5   3  19      155.79      185.45     61.38 o 
  -4   3  19      195.87      122.35     36.07 o 
  -3   3  19      364.00      294.35     44.85 o 
  -2   3  19      477.01      406.15     48.59 o 
  -1   3  19     1310.30     1324.17     91.54 o 
   0   3  19       40.81        0.96     29.48 o 
   1   3  19      322.74      285.57     60.51 o 
   2   3  19       58.11      118.65     40.77 o 
   3   3  19       34.36      110.00     72.36 o 
   4   3  19        1.89        8.50     36.11 o 
   5   3  19      268.98      188.92     69.44 o 
   6   3  19       46.58       28.49     47.13 o 
   7   3  19      124.08      123.46     54.98 o 
   8   3  19      113.20      105.73     56.57 o 
 -11   4  19      195.82      262.17     62.44 o 
 -10   4  19       11.86      -38.92     42.74 o 
  -9   4  19        2.23      -13.40     40.07 o 
  -8   4  19       60.18       68.54     45.27 o 
  -7   4  19        4.94       51.62     37.19 o 
  -6   4  19      307.65      360.39     51.36 o 
  -5   4  19       38.18       72.20     35.61 o 
  -4   4  19       27.58       27.52     31.51 o 
  -3   4  19        2.04       52.38     33.46 o 
  -2   4  19        4.76       -1.23     29.81 o 
  -1   4  19      333.01      320.64     56.41 o 
   0   4  19        0.34      -27.81     29.77 o 
   1   4  19      135.79       91.30     39.98 o 
   2   4  19       32.78       43.02     38.38 o 
   3   4  19       70.83      120.13     44.27 o 
   4   4  19        3.52      -30.70     35.23 o 
   5   4  19        8.51       74.61     41.33 o 
   6   4  19       40.67       46.82     74.47 o 
   7   4  19       44.94       -0.62     48.39 o 
   8   4  19       27.89        8.01     84.08 o 
 -10   5  19        3.14       21.60     50.70 o 
  -9   5  19       35.41       43.33     48.83 o 
  -8   5  19       96.15      106.10     50.69 o 
  -7   5  19      136.42      150.50     49.23 o 
  -6   5  19       82.84      119.61     41.02 o 
  -5   5  19      258.18      273.67     56.01 o 
  -4   5  19       84.32       20.71     40.49 o 
  -3   5  19      988.21     1139.13    138.47 o 
  -2   5  19        4.95        1.50     31.59 o 
  -1   5  19       97.85       18.97     38.26 o 
   0   5  19       99.61       85.69     42.16 o 
   1   5  19      166.99      187.15     49.04 o 
   2   5  19       20.92      -10.66     38.29 o 
   3   5  19      706.42      768.36     77.16 o 
   4   5  19       37.65       90.25     43.83 o 
   5   5  19       57.71      124.45     48.16 o 
   6   5  19       42.68      -20.71     41.82 o 
   7   5  19       20.68      -10.41     96.09 o 
  -8   6  19       98.67       91.99     57.79 o 
  -7   6  19       64.61       87.86     60.30 o 
  -6   6  19      111.20      209.52     67.67 o 
  -5   6  19       15.06       12.05     39.89 o 
  -4   6  19       17.49      -18.56     33.75 o 
  -3   6  19       28.20       35.77     37.03 o 
  -2   6  19        1.52      -37.11     37.11 o 
  -1   6  19      128.31       78.72     62.53 o 
   0   6  19      135.64      214.54     67.21 o 
   1   6  19       27.99       22.93     41.63 o 
   2   6  19      162.81      167.04     49.77 o 
   3   6  19      134.17       97.25     46.46 o 
   4   6  19       15.71       -3.78     57.43 o 
   5   6  19       71.53       77.77     71.32 o 
  -6   7  19       28.12       -0.25     47.70 o 
  -5   7  19      163.26      270.54     58.92 o 
  -4   7  19        1.59      -19.12     53.13 o 
  -3   7  19      178.92      177.47     66.22 o 
  -2   7  19       12.24       -0.27     44.85 o 
  -1   7  19       13.90       74.27     47.09 o 
   0   7  19       32.34       20.87     50.21 o 
   1   7  19      228.01      252.34     75.33 o 
   2   7  19       60.37       98.75     47.47 o 
   3   7  19      240.90      279.96     61.48 o 
 -12   0  20       26.07       40.84     79.28 o 
 -10   0  20      204.79      190.34     67.35 o 
  -8   0  20       48.92       25.80     49.79 o 
  -6   0  20     1678.20     1744.47    244.24 o 
  -4   0  20      484.93      391.68     68.91 o 
  -2   0  20      727.85      694.95     82.08 o 
   0   0  20       31.75        4.48     41.64 o 
   2   0  20       73.68       53.87     39.88 o 
   4   0  20      106.24      257.05     85.68 o 
   6   0  20       17.74       -8.81     63.26 o 
   8   0  20      219.45      302.70    100.90 o 
 -12   1  20       82.50      121.12     54.16 o 
 -11   1  20        6.66       58.61     55.71 o 
 -10   1  20      489.30      501.25     60.76 o 
  -9   1  20        0.54      -30.54     30.54 o 
  -8   1  20      417.38      391.84     52.04 o 
  -7   1  20        8.29       -1.60     28.60 o 
  -6   1  20      145.16      177.71     91.79 o 
  -5   1  20       27.28       19.42     30.73 o 
  -4   1  20     1758.44     1794.12    146.45 o 
  -3   1  20        3.90       -9.26     26.91 o 
  -2   1  20      572.31      536.81     64.96 o 
  -1   1  20      147.38      118.06     58.14 o 
   0   1  20      178.85      203.91     37.92 o 
   1   1  20        1.36       -4.74     25.57 o 
   2   1  20      575.76      505.84     51.67 o 
   3   1  20      160.92      185.34     43.12 o 
   4   1  20      262.82      209.95     58.94 o 
   5   1  20       13.29       21.55     58.46 o 
   6   1  20       38.12       81.19     51.06 o 
   7   1  20       12.23       48.14     56.06 o 
   8   1  20       80.81       56.67     55.64 o 
 -11   2  20        1.44      -14.15     45.25 o 
 -10   2  20      268.05      260.93     51.53 o 
  -9   2  20      178.68      135.34     42.58 o 
  -8   2  20      230.10      243.35     91.54 o 
  -7   2  20      301.37      277.62     47.26 o 
  -6   2  20      150.93      133.09     38.65 o 
  -5   2  20       26.91       25.98     31.95 o 
  -4   2  20       24.64       26.71     30.55 o 
  -3   2  20       21.87       14.58     30.67 o 
  -2   2  20      128.13      142.24     36.52 o 
  -1   2  20      216.26      146.55     43.23 o 
   0   2  20       40.21       24.19     26.09 o 
   1   2  20      373.74      384.50     49.50 o 
   2   2  20        3.65       10.01     34.79 o 
   3   2  20       78.04       43.25     39.39 o 
   4   2  20      670.71      615.85     68.74 o 
   5   2  20        0.33       47.76     48.35 o 
   6   2  20       28.43       58.19     52.27 o 
   7   2  20        1.30      -66.96     71.67 o 
   8   2  20      247.60      324.76     75.02 o 
 -11   3  20      121.95      121.34     53.49 o 
 -10   3  20       52.13       69.13     48.37 o 
  -9   3  20        6.38       -8.76     34.35 o 
  -8   3  20      258.64      229.27     45.44 o 
  -7   3  20       84.31       41.87     36.13 o 
  -6   3  20      258.18      230.48     47.43 o 
  -5   3  20      112.34      107.85     36.88 o 
  -4   3  20      242.50      314.46     47.04 o 
  -3   3  20      249.81      269.10     49.02 o 
  -2   3  20      244.79      239.46     42.43 o 
  -1   3  20      152.80      136.91     38.10 o 
   0   3  20     1048.52     1116.16     88.23 o 
   1   3  20       18.01      -18.21     33.32 o 
   2   3  20      211.74      253.98     56.28 o 
   3   3  20      203.87      199.48     49.85 o 
   4   3  20       45.11       28.90     44.00 o 
   5   3  20       24.13       44.83     57.26 o 
   6   3  20       42.25       33.20     49.72 o 
   7   3  20      106.12       65.74     52.52 o 
   8   3  20       17.72       40.84     59.65 o 
 -10   4  20      182.28      198.40    112.64 o 
  -9   4  20      136.03      195.65     58.02 o 
  -8   4  20      163.73      139.57     51.19 o 
  -7   4  20      101.38       50.49     39.71 o 
  -6   4  20       31.77        0.04     33.09 o 
  -5   4  20       69.08       80.33     37.95 o 
  -4   4  20       13.20       20.06     33.25 o 
  -3   4  20      487.52      473.80     64.34 o 
  -2   4  20       52.41       33.97     31.92 o 
  -1   4  20       89.03      104.31     36.55 o 
   0   4  20       44.42        2.76     37.52 o 
   1   4  20       55.07       42.68     41.72 o 
   2   4  20      180.18      246.77     59.24 o 
   3   4  20       38.80       31.98     42.46 o 
   4   4  20      154.79      179.40     55.87 o 
   5   4  20       19.69       77.30     44.29 o 
   6   4  20        1.72      -14.76     48.27 o 
   7   4  20       81.73      125.81     69.27 o 
  -9   5  20        3.15       25.38     47.12 o 
  -8   5  20       43.59        2.70     47.10 o 
  -7   5  20       99.58      170.80     65.01 o 
  -6   5  20      123.45      121.12     56.86 o 
  -5   5  20      382.10      365.34     76.48 o 
  -4   5  20        1.40      -29.79     38.17 o 
  -3   5  20        0.01       41.31     35.21 o 
  -2   5  20      113.01      125.86     41.58 o 
  -1   5  20       11.69       28.68     43.45 o 
   0   5  20      169.90      208.75     52.57 o 
   1   5  20        5.36      -35.69     35.69 o 
   2   5  20        1.05      -10.23     39.48 o 
   3   5  20       45.99      -11.61     54.85 o 
   4   5  20        4.12      -39.77     39.77 o 
   5   5  20        1.52       92.58     76.94 o 
   6   5  20       39.62      189.79    107.31 o 
  -7   6  20       45.28       62.37     60.87 o 
  -6   6  20       42.42       59.56     62.15 o 
  -5   6  20       20.87       45.38     42.41 o 
  -4   6  20       26.71       43.31     40.80 o 
  -3   6  20      193.00      244.66     50.07 o 
  -2   6  20        4.14      -31.29     40.18 o 
  -1   6  20       40.62       11.55     41.84 o 
   0   6  20       93.05       46.40     48.27 o 
   1   6  20        8.94       24.73     43.65 o 
   2   6  20       79.04      119.50     49.09 o 
   3   6  20       25.24        3.11     46.20 o 
   4   6  20        0.32       70.30     47.65 o 
  -4   7  20       32.43       41.68     58.59 o 
  -3   7  20       13.93      -49.23     52.09 o 
  -2   7  20       47.18       73.35     50.83 o 
  -1   7  20        0.08      -42.03     42.03 o 
   0   7  20       70.54      124.74     57.05 o 
   1   7  20       14.55       60.47     51.52 o 
 -11   0  21       25.05      -49.60     52.58 o 
  -9   0  21      175.45      214.27     65.33 o 
  -7   0  21      123.67       75.57     60.06 o 
  -5   0  21       63.19       13.61     45.87 o 
  -3   0  21       13.08       10.07     40.48 o 
  -1   0  21      576.58      659.36     82.77 o 
   1   0  21      249.27      246.30     89.69 o 
   3   0  21       28.94       66.47     64.86 o 
   5   0  21      170.69      201.80     81.68 o 
   7   0  21      732.24      993.78    160.96 o 
 -11   1  21       99.22      170.25     59.06 o 
 -10   1  21       23.92       43.47     42.54 o 
  -9   1  21       24.27        3.99     36.19 o 
  -8   1  21       52.06       44.11     37.35 o 
  -7   1  21      213.02      241.98     45.99 o 
  -6   1  21        7.58      -12.40     30.10 o 
  -5   1  21       51.60       92.59     44.13 o 
  -4   1  21        0.83       15.00     31.44 o 
  -3   1  21      455.05      470.59     52.22 o 
  -2   1  21        7.44       -6.01     27.47 o 
  -1   1  21     1162.40     1165.14     76.83 o 
   0   1  21       38.11        3.58     27.28 o 
   1   1  21      201.68      183.94     39.73 o 
   2   1  21        0.75       -6.44     34.35 o 
   3   1  21      282.13      229.59     58.86 o 
   4   1  21      101.94       69.88     51.24 o 
   5   1  21      463.81      382.27     74.33 o 
   6   1  21       62.64        2.32     49.25 o 
   7   1  21       68.45      138.84     58.29 o 
   8   1  21       40.36       11.23     53.07 o 
 -10   2  21      124.63       95.51     42.49 o 
  -9   2  21       33.36       89.26     41.18 o 
  -8   2  21        0.93      -26.49     34.23 o 
  -7   2  21      167.06      242.21     48.42 o 
  -6   2  21       43.10      -31.09     31.09 o 
  -5   2  21        2.49      -29.59     29.59 o 
  -4   2  21        1.70       -5.89     30.74 o 
  -3   2  21        6.49       14.99     30.70 o 
  -2   2  21       57.51       -1.79     32.48 o 
  -1   2  21       39.21       16.12     29.47 o 
   0   2  21        3.90        4.79     30.67 o 
   1   2  21      167.44      188.14     41.52 o 
   2   2  21       36.56        7.87     35.11 o 
   3   2  21        7.94        8.58     38.01 o 
   4   2  21      172.34      208.39     59.86 o 
   5   2  21       74.78       77.36     75.27 o 
   6   2  21        8.37        9.52     72.87 o 
   7   2  21      174.92      164.16     62.08 o 
 -10   3  21       17.70      -10.91     44.56 o 
  -9   3  21       19.25      -13.38     42.16 o 
  -8   3  21      102.90       84.05     41.60 o 
  -7   3  21      177.08      179.23     45.84 o 
  -6   3  21      292.39      345.64     54.32 o 
  -5   3  21      387.36      353.68     52.02 o 
  -4   3  21      180.45      234.64     45.68 o 
  -3   3  21      276.35      281.76     61.95 o 
  -2   3  21        4.41      -26.60     34.32 o 
  -1   3  21      344.44      389.51     51.57 o 
   0   3  21      174.46      193.77     44.06 o 
   1   3  21      275.75      390.27     60.37 o 
   2   3  21      136.41      180.79     49.85 o 
   3   3  21      342.59      446.48     64.08 o 
   4   3  21      142.23      109.17     47.32 o 
   5   3  21       53.35       34.26     50.49 o 
   6   3  21        0.80      -32.24     48.54 o 
   7   3  21       17.70      -46.56     48.63 o 
  -9   4  21      249.84      304.22     67.21 o 
  -8   4  21      108.08      123.01     53.11 o 
  -7   4  21      115.65       68.20     42.96 o 
  -6   4  21      263.59      241.41     80.68 o 
  -5   4  21        1.20       -5.14     39.90 o 
  -4   4  21       12.79      -17.71     36.93 o 
  -3   4  21       38.98       28.84     44.73 o 
  -2   4  21        6.74      -36.64     36.64 o 
  -1   4  21       71.27       67.70     42.88 o 
   0   4  21      455.43      584.53     70.89 o 
   1   4  21       43.05        1.66     37.73 o 
   2   4  21       10.90       27.67     41.38 o 
   3   4  21      233.73      297.98     60.08 o 
   4   4  21      368.65      320.97     59.49 o 
   5   4  21       88.59       69.26    127.33 o 
   6   4  21        2.88       38.57     54.38 o 
  -8   5  21        0.72       -3.15     54.83 o 
  -7   5  21      182.78      216.63     75.85 o 
  -6   5  21        1.34      -39.03     39.03 o 
  -5   5  21      322.76      305.22     64.10 o 
  -4   5  21       41.91       22.67     37.97 o 
  -3   5  21      205.86      125.44     43.44 o 
  -2   5  21       82.03       78.12     39.76 o 
  -1   5  21       68.53       67.62     45.00 o 
   0   5  21      159.78      252.37     61.56 o 
   1   5  21      186.89      192.14     54.60 o 
   2   5  21       30.06       18.12     46.42 o 
   3   5  21       53.16        6.11     44.27 o 
   4   5  21       19.59       71.76     45.93 o 
  -6   6  21        5.59       71.48     64.60 o 
  -5   6  21      161.68      192.47     85.25 o 
  -4   6  21      101.49       73.01     47.30 o 
  -3   6  21       21.42       17.32     44.91 o 
  -2   6  21      186.47      234.37     60.43 o 
  -1   6  21       77.30       75.94     49.87 o 
   0   6  21       68.43       14.68     47.10 o 
   1   6  21        9.06        9.36     46.16 o 
   2   6  21        3.19      -43.67     43.67 o 
 -10   0  22      270.96      308.50    241.84 o 
  -8   0  22      399.50      353.71     88.89 o 
  -6   0  22      407.35      438.56     79.40 o 
  -4   0  22       57.41       49.91     49.45 o 
  -2   0  22      167.11       34.07     49.21 o 
   0   0  22      174.16      126.85     51.22 o 
   2   0  22      111.27      175.37     80.88 o 
   4   0  22      158.88      115.31     83.28 o 
   6   0  22      153.75      193.79     94.49 o 
 -10   1  22      123.43       99.29     44.51 o 
  -9   1  22        5.11       -2.51     39.93 o 
  -8   1  22       38.55        2.91     36.41 o 
  -7   1  22        0.30      -20.98     43.23 o 
  -6   1  22        2.84      -12.15     33.81 o 
  -5   1  22      131.00      152.85     40.56 o 
  -4   1  22      263.23      168.87     40.86 o 
  -3   1  22       61.99       22.79     42.66 o 
  -2   1  22       31.66        0.02     30.31 o 
  -1   1  22       12.17        2.31     35.40 o 
   0   1  22      485.07      403.66     58.34 o 
   1   1  22        3.38       -5.24     29.28 o 
   2   1  22      228.31      281.39    119.72 o 
   3   1  22       27.62      160.52    148.95 o 
   4   1  22       72.88       54.29     82.08 o 
   5   1  22        3.97       -5.91     47.97 o 
   6   1  22       53.69       71.26     56.65 o 
   7   1  22        3.02       85.95     59.06 o 
 -10   2  22      146.10       87.43     54.17 o 
  -9   2  22        3.99       -4.63     40.00 o 
  -8   2  22      124.69       94.37     44.28 o 
  -7   2  22      161.59      197.05     46.42 o 
  -6   2  22      246.62      248.27     47.03 o 
  -5   2  22        1.48      -14.00     31.99 o 
  -4   2  22       25.57       22.36     34.62 o 
  -3   2  22      119.79      177.79     42.76 o 
  -2   2  22       16.85       -1.48     36.72 o 
  -1   2  22       47.38      -22.00     35.16 o 
   0   2  22        9.90       23.90     33.90 o 
   1   2  22        0.35       32.65     34.41 o 
   2   2  22       99.41      156.91     48.64 o 
   3   2  22        0.17      -46.45     46.45 o 
   4   2  22        8.56       80.61     50.72 o 
   5   2  22        3.86       19.47     53.28 o 
   6   2  22       10.14       35.65     54.71 o 
  -9   3  22        1.89      -54.07     54.07 o 
  -8   3  22       23.02      123.92     45.41 o 
  -7   3  22      185.06      223.15     50.13 o 
  -6   3  22        7.77      -25.09     34.97 o 
  -5   3  22       28.33       29.81     37.05 o 
  -4   3  22       46.19       64.74     37.80 o 
  -3   3  22       71.90        2.31     45.32 o 
  -2   3  22      130.37       42.64     41.85 o 
  -1   3  22       20.64       -0.51     32.30 o 
   0   3  22      152.52      135.12     42.88 o 
   1   3  22       14.44       41.25     40.93 o 
   2   3  22       55.05       84.86     45.25 o 
   3   3  22       59.87       59.93     48.73 o 
   4   3  22        8.69       37.35     60.06 o 
   5   3  22        1.20      -21.34    100.90 o 
   6   3  22       56.74      104.87     61.73 o 
  -8   4  22      114.70      121.76     74.56 o 
  -7   4  22        3.53        4.89     40.67 o 
  -6   4  22        4.99       56.69     46.13 o 
  -5   4  22      107.71      104.21     50.96 o 
  -4   4  22       66.43       44.37     43.73 o 
  -3   4  22      195.86      158.57     50.90 o 
  -2   4  22        8.68       -5.08     35.99 o 
  -1   4  22      115.78      106.32     43.20 o 
   0   4  22       73.90       37.29     41.48 o 
   1   4  22       24.64       47.00     44.19 o 
   2   4  22       13.86       36.17     45.41 o 
   3   4  22      132.26      122.09     52.81 o 
   4   4  22      119.97       94.42     68.12 o 
   5   4  22       29.56        9.14     50.05 o 
  -6   5  22      254.28      410.68     84.27 o 
  -5   5  22       26.13       72.58     90.15 o 
  -4   5  22      368.77      352.28     57.67 o 
  -3   5  22        0.31      -32.29     37.64 o 
  -2   5  22      426.82      393.59     60.28 o 
  -1   5  22       35.09      -13.71     43.89 o 
   0   5  22      135.80      124.71     53.34 o 
   1   5  22       69.93       15.99     51.35 o 
   2   5  22      195.54      190.83     59.14 o 
   3   5  22      152.47      280.96     63.40 o 
  -3   6  22        2.95      -18.93     43.65 o 
  -2   6  22        0.35       26.62     52.01 o 
  -1   6  22       83.15      145.92     57.74 o 
   0   6  22        5.80      -56.08     56.08 o 
  -9   0  23      216.09      220.87     73.02 o 
  -7   0  23       70.40       77.98     86.49 o 
  -5   0  23      168.23      220.44     65.79 o 
  -3   0  23        1.29        5.34     47.97 o 
  -1   0  23       22.63       52.61     53.45 o 
   1   0  23       15.28        2.40     60.06 o 
   3   0  23      155.19      132.13     84.88 o 
   5   0  23       96.90      151.35     85.68 o 
  -9   1  23       29.84       16.44     43.76 o 
  -8   1  23        4.58      -14.58     36.07 o 
  -7   1  23      209.23      244.74     50.50 o 
  -6   1  23      145.70      204.82     48.43 o 
  -5   1  23      271.58      314.02     50.81 o 
  -4   1  23       51.10       99.61     38.56 o 
  -3   1  23      432.02      676.93    113.73 o 
  -2   1  23       25.86      -29.84     29.84 o 
  -1   1  23      535.99      568.95     69.60 o 
   0   1  23        0.34       35.11     36.55 o 
   1   1  23      143.61      119.96     41.94 o 
   2   1  23        9.73        3.77     47.31 o 
   3   1  23      716.67      808.11     96.53 o 
   4   1  23       25.47      -41.09     45.20 o 
   5   1  23       80.52       84.30     61.66 o 
  -9   2  23      421.30      339.06     59.18 o 
  -8   2  23       90.19       43.16     40.58 o 
  -7   2  23      168.55       76.78     47.39 o 
  -6   2  23        2.98      -24.29     34.17 o 
  -5   2  23       75.45       96.36     41.76 o 
  -4   2  23        4.63      -18.48     34.46 o 
  -3   2  23       20.71       77.61     44.78 o 
  -2   2  23      526.62      611.47     71.99 o 
  -1   2  23       51.64       56.00     43.51 o 
   0   2  23       59.30        9.07     34.56 o 
   1   2  23        0.06      -33.83     33.83 o 
   2   2  23       14.39       64.56     44.26 o 
   3   2  23        0.65       45.14     51.25 o 
   4   2  23        1.37       31.63     54.05 o 
   5   2  23       52.55      122.27     58.03 o 
  -8   3  23       62.96       73.25     46.13 o 
  -7   3  23      139.15      141.88     47.22 o 
  -6   3  23        5.53      -30.57     36.79 o 
  -5   3  23        2.16        9.70     44.40 o 
  -4   3  23       91.04      117.82     64.95 o 
  -3   3  23       16.94       50.69     46.58 o 
  -2   3  23       28.09       22.19     40.67 o 
  -1   3  23      276.62      359.15     53.99 o 
   0   3  23        8.41       21.46     38.36 o 
   1   3  23       66.05       62.25     47.72 o 
   2   3  23       62.79      107.09     46.02 o 
   3   3  23       13.04      -47.49     47.49 o 
   4   3  23        7.61      -49.82     49.82 o 
  -7   4  23       57.00       62.24     51.69 o 
  -6   4  23       87.11       62.47     52.36 o 
  -5   4  23       75.83      180.88     53.25 o 
  -4   4  23       11.75      -12.54     43.44 o 
  -3   4  23      165.74      130.43     44.85 o 
  -2   4  23       69.17      108.86     44.78 o 
  -1   4  23       11.15      -36.14     36.14 o 
   0   4  23        0.18       36.52     45.16 o 
   1   4  23       91.10      162.44     55.24 o 
   2   4  23        8.44       14.10     47.55 o 
   3   4  23       35.43       29.21     49.46 o 
  -4   5  23       83.48       63.83     45.37 o 
  -3   5  23      182.67      175.10     50.74 o 
  -2   5  23        0.86       12.82     38.78 o 
  -1   5  23       43.78      109.21     56.18 o 
   0   5  23        5.61       38.13     49.50 o 
   1   5  23      117.87      203.40     59.97 o 
  -8   0  24        1.69       12.83    113.31 o 
  -6   0  24      100.94       53.92     59.59 o 
  -4   0  24        2.76      -24.47     44.47 o 
  -2   0  24       47.14        5.89     50.28 o 
   0   0  24       52.41       81.68     70.47 o 
   2   0  24        0.28      -32.03     70.47 o 
   4   0  24        8.03      -13.61     85.68 o 
  -8   1  24        4.33      -34.79     37.65 o 
  -7   1  24        2.81      -12.87     48.66 o 
  -6   1  24       33.23       27.93     39.25 o 
  -5   1  24       15.29       21.51     37.19 o 
  -4   1  24      271.71      297.03     50.71 o 
  -3   1  24       60.96      125.89     45.24 o 
  -2   1  24      113.66      140.86     46.19 o 
  -1   1  24        2.01      -20.93     38.25 o 
   0   1  24      382.85      458.24     56.81 o 
   1   1  24        0.65      -45.56     45.56 o 
   2   1  24      251.54      137.43     60.08 o 
   3   1  24        0.02      -20.41     48.43 o 
   4   1  24       74.37       60.86     57.16 o 
  -7   2  24        0.81       11.16     38.86 o 
  -6   2  24      171.10      189.24     48.82 o 
  -5   2  24        1.13       21.25     39.41 o 
  -4   2  24       19.27      -16.30     39.74 o 
  -3   2  24        2.10       37.35     51.22 o 
  -2   2  24        3.39      -37.27     37.27 o 
  -1   2  24        0.15       26.51     37.15 o 
   0   2  24        0.02       40.57     61.18 o 
   1   2  24      119.55      113.01     50.88 o 
   2   2  24        0.10       -9.18     50.68 o 
   3   2  24        0.70      -48.09     48.09 o 
   4   2  24       91.92      167.60     82.08 o 
  -6   3  24      206.93      263.41     63.61 o 
  -5   3  24       27.04       22.39     49.47 o 
  -4   3  24      138.43      261.63     59.65 o 
  -3   3  24       21.66       47.53     46.21 o 
  -2   3  24      193.94      167.71     46.96 o 
  -1   3  24       68.63      -37.97     37.97 o 
   0   3  24      298.77      258.95     52.60 o 
   1   3  24      112.12      143.96    113.02 o 
   2   3  24      204.88      195.81     72.39 o 
   3   3  24       38.18      -14.50     52.53 o 
  -5   4  24       49.50      105.60     55.54 o 
  -4   4  24       10.37       -1.91     44.85 o 
  -3   4  24       20.38       20.14     42.88 o 
  -2   4  24      101.59      108.37     68.08 o 
  -1   4  24      119.60       67.50     44.24 o 
   0   4  24       14.84       75.56     78.96 o 
   1   4  24       91.57      101.86     55.38 o 
  -7   0  25        6.73       65.39     82.88 o 
  -5   0  25      153.28      215.13     86.49 o 
  -3   0  25      128.71      143.13     62.98 o 
  -1   0  25       25.49       -8.81     67.27 o 
   1   0  25       18.81       66.47     79.28 o 
   3   0  25        5.63       -8.01     74.47 o 
  -6   1  25       28.81        0.88     40.12 o 
  -5   1  25        0.91       31.31     41.20 o 
  -4   1  25       66.13       41.13     40.05 o 
  -3   1  25       85.12      135.78     51.12 o 
  -2   1  25        6.56       -2.71     41.06 o 
  -1   1  25       46.85       80.11     53.42 o 
   0   1  25        5.80       -0.84     54.02 o 
   1   1  25       37.09      114.55     62.41 o 
   2   1  25       65.01      109.69     61.34 o 
  -6   2  25       13.89       54.12     41.51 o 
  -5   2  25      104.67       94.75     55.62 o 
  -4   2  25        4.75      -39.15     39.15 o 
  -3   2  25        9.12       -6.59     45.12 o 
  -2   2  25        6.28       64.93     58.50 o 
  -1   2  25       45.69      104.85     43.34 o 
   0   2  25       70.82       75.88     43.31 o 
   1   2  25        0.19       23.24     57.62 o 
   2   2  25        0.09      -61.66     61.66 o 
  -4   3  25       28.97      127.21    109.83 o 
  -3   3  25      237.96      274.22     67.28 o 
  -2   3  25        0.19      -34.73     34.73 o 
  -1   3  25      206.98      197.28     52.94 o 
   0   3  25        0.83       10.66     45.08 o 
  -4   0  26        2.98       46.20     78.88 o 
  -2   0  26      151.14       65.66     81.68 o 
   0   0  26       62.44      -40.84     70.47 o 
  -4   1  26      145.70      186.16     58.10 o 
  -3   1  26       17.41       -3.30     44.41 o 
  -2   1  26       28.38        5.10     44.71 o 
  -1   1  26        6.29       28.55     94.89 o 
   0   1  26      274.94      272.62     75.82 o 
                                                 
